# Supplementary material for: Cardiac Index by Transthoracic Echocardiography (CITE) study
Source: PLoS One. 2018 Dec 12;13(12):e0207269. doi: 10.1371/journal.pone.0207269 (PMC6291087; doi:10.1371/journal.pone.0207269)
Supplement: S1 File — (XLSX) [file pone.0207269.s001.xlsx]

## Sheet: Included
Case number																							Measurement 1		Measurement 2		Measurement 3		Measurement 4		Measurement 5
	Age	Sex	Ischemic etiology	Diabetes	COPD	Creatinine	Atrial fibrillation/flutter	LVEF	Height	Weight	ACEi/ARB	Beta receptor blocker	MRA	Diuretics	CRT	ICD	E/Ea	LAV	Wall thickness avg	BNP	LVEF category	LVOT diameter	LVOT-VTI 1	CCL 1 (ms)	LVOT-VTI 2	CCL 2 (ms)	LVOT-VTI 3	CCL 3 (ms)	LVOT-VTI 4	CCL 4 (ms)	LVOT-VTI 5	CCL 5 (ms)	Follow up days until death/censoring	Death event	Cause of death	Follow up days until HF-related readmission/censoring	HF-related readmission event
1	92	Male	No	No	Yes	188	Yes	45	165	98	Yes	Yes	No	Yes	No	No	21	106	16.5	693	HFmrEF	24	17.2	1143	14.7	1091	10.9	717					76	igen	Cardiovascular	56	igen
2	93	Male	Yes	No	No	95	Yes	40	185	75	Yes	Yes	Yes	Yes	No	No	33.8	210	15	3115	HFmrEF	22	16.5	875	16.6	865	15.6	836	14.8	878			12	igen	Non-cardiovascular	4	igen
3	96	Male	Yes	No	No	138	Yes	40	179	82	Yes	Yes	No	Yes	No	No		160	13	1516	HFmrEF	19	18.4	837	17.9	1280	12.7	966					98	igen	Non-cardiovascular	98	nem
4	89	Male	No	Yes	No	131	Yes	45	180	83	Yes	No	Yes	Yes	No	No	12.4	117	14.5	896	HFmrEF	22	15.1	858	15.8	934	10.6	797					1030	igen	Non-cardiovascular	352	igen
5	92	Male	No	No	No	172	No	45	179	90	No	Yes	No	Yes	No	No		161	13	1437	HFmrEF	26	21.5	1012	21.9	991	21.3	1002					78	igen	Non-cardiovascular	78	nem
6	90	Female	No	No	No	238	No	40	169	61	No	Yes	No	Yes	No	No	24.2	66	12.5	952	HFmrEF	19	22.6	802	21.7	781							523	igen	Cardiovascular	142	igen
7	92	Female	Yes	No	No	171	No	42.5	165	79	No	No	No	No	No	No	19.6	167	18	3700	HFmrEF	18	22.7	1198	22.4	1222							63	igen	Non-cardiovascular	63	nem
8	89	Male	No	Yes	No	122	No	40	180	82	No	No	No	Yes	No	No		145	13	3007	HFmrEF	25	10.4	857	9.2	857	10.7	846					365	igen	Non-cardiovascular	7	igen
9	91	Male	Yes	No	No	126	No	40	175	88	Yes	No	No	No	No	No	12	111	14	2930	HFmrEF	20	18	597	19.4	591	18.8	577					84	igen	Cardiovascular	27	igen
10	85	Male	No	No	No	116	Yes	42.5	175	73	Yes	No	No	Yes	No	No	10.5	219	11.5	2531	HFmrEF	24	13.3	769	12	975							738	igen	Cardiovascular	725	igen
11	87	Male	Yes	No	No	159	Yes	40	169	72	Yes	Yes	No	Yes	No	No		102	11	1064	HFmrEF	19	11.9	587	14.1	903	12.2	671	13.4	742	14.3	728	1165	igen	Cardiovascular	168	igen
12	85	Female	Yes	No	No	175	Yes	47.5	160	51	Yes	No	No	Yes	No	No		117	11	3555	HFmrEF	24	10.8	672	9.9	641	14.3	772	10.7	630	11.1	775	14	igen	Cardiovascular	14	nem
13	83	Female	No	No	No	68	Yes	45	155	60	Yes	Yes	No	Yes	No	No	14.9	179	14	401	HFmrEF	20	15.4	1063	9.7	448	13.1	706	10.8	654	6.6	329	2252	nem		2252	nem
14	84	Male	No	No	No	124	Yes	47.5	160	65	Yes	Yes	No	No	No	No		112	12.5	668	HFmrEF	21	18.1	1115	16.1	978	14.1	787	14.4	779	14.4	760	1843	nem		1843	nem
15	84	Male	Yes	No	No	66	No	40	182	64	Yes	Yes	Yes	Yes	No	No	16.6	64	12.5	1120	HFmrEF	19	20	849	21.6	883	18	833					527	igen	Non-cardiovascular	527	nem
16	85	Male	No	Yes	No	118	No	46	185	97	Yes	Yes	Yes	Yes	No	No	16.3	143	14.5	407	HFmrEF	19	17.9	709	16.5	809							1093	nem		1093	nem
17	86	Female	No	No	No	76	Yes	40	153	80	Yes	Yes	No	Yes	No	No	12.7	141	11.5	278	HFmrEF	16	19.1	825	21.1	941	16	700	18.9	783			632	nem		276	igen
18	86	Female	Yes	No	No	131	Yes	40	165	70	Yes	Yes	No	Yes	No	No	17.6	68	12	596	HFmrEF	17	15.1	970	14	891	15.4	1015					513	nem		121	igen
19	82	Male	Yes	No	No	90	Yes	42.5	186	70	Yes	Yes	Yes	No	No	No	9.6	90	20	378	HFmrEF	21	15.8	1098	15.7	1084							1393	igen	Non-cardiovascular	1393	nem
20	84	Female	Yes	No	No	60	No	40	159	52	Yes	Yes	Yes	No	No	No		35	13.5	642	HFmrEF	16	19.1	862	16.7	790	16.9	735	19.9	912	17.4	884	799	nem		799	nem
21	85	Male	Yes	No	No	307	Yes	47.5	175	83	No	Yes	No	Yes	No	No		90	10.5	640	HFmrEF	20	10.2	543	8.6	535	9.9	559	10.6	559	8.8	530	18	igen	Cardiovascular	18	nem
22	79	Male	Yes	Yes	No	109	No	40	168	87	Yes	Yes	No	Yes	No	No	18.1	118	12	1283	HFmrEF	25	17	969	17.5	972	18.4	955					615	igen	Cardiovascular	528	igen
23	80	Female	Yes	Yes	No	119	Yes	40	165	56	Yes	Yes	Yes	Yes	No	No	23.9	79	11	1457	HFmrEF	19	12	535	14.4	496	16.3	734	9.9	396			2024	nem		2024	nem
24	78	Male	Yes	No	Yes	74	No	40	180	75	Yes	Yes	Yes	Yes	No	No	13.2	80	13	1029	HFmrEF	22	19.1	907	18.9	913	20.3	905					551	igen	Cardiovascular	193	igen
25	77	Male	Yes	No	No	88	Yes	40	172	67	Yes	Yes	No	No	No	No		139	12.5	362	HFmrEF	21	19.9	710	18.2	717	18.4	689	19	699			2773	nem		2773	nem
26	78	Female	No	Yes	No	78	No	42.5	167	81.5	Yes	Yes	Yes	Yes	No	No	21.1	113	12	744	HFmrEF	22	16.8	816	15.9	821	16.5	805					2268	nem		3	igen
27	80	Male	No	No	No	95	No	45	182	104	Yes	Yes	Yes	Yes	No	No		115	13	994	HFmrEF	25	10.1	685	9.5	696	8.6	699					676	igen	Cardiovascular	584	igen
28	83	Male	Yes	Yes	No	138	No	42.5	163	80.2	Yes	Yes	No	Yes	No	No	13.3	97	11.5	2292	HFmrEF	20	18.2	850	18.2	804	19.1	800	19.7	840			77	igen	Non-cardiovascular	77	nem
29	78	Male	No	No	No	86	No	47.5	168	85	Yes	Yes	No	Yes	No	No		126	11.5	147	HFmrEF	19	13.2	745	12	705	13.2	763					1795	igen	Cardiovascular	1795	nem
30	81	Female	No	No	No	79	Yes	40	158	46	No	Yes	No	Yes	No	No		188	12	1130	HFmrEF	20	9.9	759	7.7	493	7.8	467	9.4	693			22	igen	Cardiovascular	22	nem
31	76	Female	No	No	No	56	Yes	45	160	70	Yes	Yes	No	Yes	No	No	13	124	13.5	1329	HFmrEF	19	15.4	533	15	519	13.1	462					2794	nem		1067	igen
32	82	Male	No	No	No	73	Yes	40	184	114	Yes	Yes	Yes	Yes	No	No		99	10.5	587	HFmrEF	21	17.3	1111	16	858	14.9	713	15.3	771			551	igen	Cardiovascular	433	igen
33	81	Male	Yes	No	Yes	316	No	47.5	173	64	Yes	Yes	No	Yes	No	No	19.3	110	12	986	HFmrEF	20	18.4	961	18.7	779	19.5	804	18.7	796			168	igen	Cardiovascular	1	igen
34	76	Male	Yes	Yes	No	195	No	45	190	85	Yes	Yes	No	Yes	No	No	29	94	13	1843	HFmrEF	20	20.3	864	19.5	843	18.6	867					572	igen	Non-cardiovascular	29	igen
35	75	Male	Yes	No	No	81	No	45	180	91	Yes	Yes	No	No	No	No	7.16	92	12.5	822	HFmrEF	21	22.2	1005									2651	nem		2651	nem
36	80	Male	Yes	No	Yes	170	No	42.5	169	74	Yes	Yes	No	Yes	No	No	6.4	96	15.5	429	HFmrEF	21	16.2	923	16.9	956							553	nem		553	nem
37	80	Male	Yes	No	No	96	No	45	178	108	Yes	Yes	Yes	Yes	No	No	7.9	107	11.5	399	HFmrEF	24	24.2	1204	23.3	1133							531	nem		531	nem
38	74	Female	Yes	No	No	102	No	45	162	89	No	Yes	No	No	Yes	No	18.4	77	11	218	HFmrEF	22	24.9	991	25.8	994							2597	nem		2597	nem
39	76	Male	Yes	Yes	No	116	No	40	184	108	Yes	Yes	Yes	Yes	Yes	Yes	15.1	172	13	471	HFmrEF	23	18.4	854	20.4	880							1250	igen	Non-cardiovascular	1250	nem
40	72	Male	No	Yes	No	100	No	42.5	168	94	Yes	Yes	Yes	Yes	No	No		181	13	773	HFmrEF	23	18.3	786	17	765	17.6	818	17.8	823			1193	igen	Cardiovascular	839	igen
41	78	Female	Yes	Yes	No	83	No	40	161	101	Yes	Yes	No	Yes	No	No		87	12.5	652	HFmrEF	23	20.9	957	18.5	924	19	940					447	nem		447	nem
42	72	Male	No	No	No	138	No	40	173	110	Yes	Yes	Yes	Yes	Yes	No	14.3	157	22.5	210	HFmrEF	22	13.5	867	13.1	853	12.9	867	11.5	846			1782	igen	Cardiovascular	1721	igen
43	74	Male	No	No	No	81	No	45	172	90	Yes	Yes	Yes	Yes	No	No	15.1	94	12.5	105	HFmrEF	23	23	1054									1286	nem		1286	nem
44	72	Female	Yes	No	Yes	63	No	45	159	72	Yes	Yes	Yes	Yes	No	No	16.3	90	11	239	HFmrEF	20	20.4	793	19.9	796	20	812					1870	nem		1272	igen
45	76	Male	Yes	Yes	No	78	Yes	47.5	175	80	Yes	No	No	Yes	No	No		102	11.5	758	HFmrEF	19	16.6	592	16.7	597	16.4	829					352	nem		352	nem
46	70	Male	No	No	No	95	No	45	170	92.6	Yes	Yes	No	No	No	No	14.8	140	12.5	903	HFmrEF	23	20.9	1087	19.2	1063	19.7	1080					2459	nem		2459	nem
47	71	Male	Yes	Yes	Yes	116	No	40	170	74.2	Yes	Yes	Yes	Yes	No	No		90	13.5	1196	HFmrEF	20	8.4	517	6.3	514	9.8	543	8.7	519			165	igen	Cardiovascular	150	igen
48	74	Female	No	No	No	72	No	42.5	160	80	Yes	Yes	No	No	No	No	15.1	84	14	362	HFmrEF	24	17.1	1011	19.3	1032	17.3	1073					833	nem		833	nem
49	70	Female	Yes	No	Yes	144	Yes	40	165	64	No	Yes	Yes	Yes	No	No	15.1	124	12	2728	HFmrEF	18	8	372	11.7	606	11.9	545	10.5	401	11.9	574	1436	igen	Non-cardiovascular	9	igen
50	74	Male	Yes	Yes	No	110	No	40	180	105	Yes	Yes	Yes	Yes	No	No	15.5	72	12	264	HFmrEF	19	15.9	874	16.9	891							530	nem		530	nem
51	70	Male	No	Yes	No	106	No	40	179	108.1	Yes	Yes	Yes	Yes	No	No	9.9	124	12	298	HFmrEF	26	20.6	784	20.4	760	19.2	763					142	igen	Non-cardiovascular	142	nem
52	74	Male	Yes	No	No	116	Yes	42.5	165	83	Yes	Yes	Yes	Yes	No	No	14.4	156	15	3694	HFmrEF	21	13.9	759	13.3	745	13.9	889					315	nem		315	nem
53	71	Male	No	Yes	No	250	No	45	180	90	Yes	No	No	No	No	No		72	12.5	2379	HFmrEF	24	13.1	704	11.9	680	12.1	733					304	igen	Non-cardiovascular	290	igen
54	69	Female	Yes	Yes	Yes	52	No	42.5	164	48	Yes	Yes	No	Yes	No	No	13.2	51	10.5	648	HFmrEF	19	23.8	1054	22.3	1072	21.9	1047					364	igen	Non-cardiovascular	364	nem
55	71	Male	No	No	Yes	69	No	42.5	175	90	Yes	Yes	Yes	No	No	No	4.9	82	13	966	HFmrEF	22	16.7	846									476	nem		476	nem
56	68	Male	Yes	No	No	100	No	40	173	90	Yes	Yes	Yes	Yes	Yes	No	7.5	122	11	617	HFmrEF	21	22	1090	20.6	1094	21.9	1082					1083	nem		2	igen
57	67	Female	Yes	Yes	No	205	No	47.5	171	100	Yes	No	Yes	Yes	No	No	19.2	95	12.5	292	HFmrEF	20	26.4	1055	23	1029							500	igen	Non-cardiovascular	144	igen
58	63	Male	Yes	Yes	Yes	208	Yes	40	180	137	Yes	Yes	No	Yes	No	No		150	20	540	HFmrEF	22	14.7	874	12	622	16.4	816	14.3	696	14	779	100	igen	Non-cardiovascular	75	igen
59	61	Female	No	No	No	95	Yes	42.5	167	80	Yes	Yes	Yes	Yes	No	No	8.8	74	10.5	854	HFmrEF	20	14.4	750	19.9	1198	15.7	961					475	nem		475	nem
60	61	Male	No	No	No	87	No	42.5	173	95	Yes	Yes	Yes	Yes	No	No	8.8	79	14	660	HFmrEF	21	15.1	771	17.1	760	16.7	779					460	nem		460	nem
61	54	Male	Yes	Yes	No	136	No	40	180	115	Yes	Yes	Yes	Yes	No	No	15.2	88	12	895	HFmrEF	18	16.6	748	17.5	759	17.9	755	17	762	17.9	752	300	igen	Non-cardiovascular	300	nem
62	58	Male	No	No	No	105	No	47.5	192	105	Yes	Yes	No	No	No	No	10.6	133	14.5	1489	HFmrEF	22	10.4	616	10.2	616	11.1	622					601	nem		601	nem
63	56	Male	No	No	No	70	No	40	177	101	Yes	Yes	Yes	Yes	No	No	10.6	154	18.5	1403	HFmrEF	26	11.6	702	13.3	707							1009	nem		630	igen
64	52	Male	Yes	No	No	86	Yes	47.5	185	106	Yes	Yes	Yes	No	Yes	Yes	10.7	100	14.5	215	HFmrEF	28	15.5	1238									2336	nem		2	igen
65	47	Female	No	No	No	55	No	47.5	158	74	Yes	Yes	No	No	No	No	10.3	87	11	629	HFmrEF	18	35.4	1469									1352	nem		1352	nem
66	95	Female	No	No	Yes	94	Yes	50	159	56	Yes	Yes	No	Yes	No	No	13.6	109	10	1108	HFpEF	20	12.1	475	10.2	486	15.2	553	11.9	586	11.7	475	55	igen	Non-cardiovascular	24	igen
67	90	Male	Yes	No	No	111	Yes	50	165	67	Yes	Yes	No	Yes	No	No	10.3	98	15.5	595	HFpEF	18	12.6	864	14.2	1059	13.4	1038	11.3	668			1575	igen	Cardiovascular	11	igen
68	91	Male	No	Yes	No	91	Yes	60	178	80	No	Yes	Yes	Yes	No	No		92	13.5	198	HFpEF	24	18.5	841	13	675	19.9	988	16.2	846			1837	igen	Non-cardiovascular	1837	nem
69	94	Female	No	No	No	58	Yes	50	160	65	No	Yes	Yes	Yes	No	No		84	13.5	658	HFpEF	16	27.4	856	26.4	859							340	igen	Cardiovascular	340	nem
70	93	Female	No	No	No	111	Yes	65	164	67	No	Yes	Yes	Yes	No	No	18	96	17	681	HFpEF	20	10.6	543	13.7	820	13.7	804	11.3	642			87	igen	Non-cardiovascular	87	nem
71	91	Male	Yes	Yes	Yes	70	No	55	188	60	No	No	Yes	No	No	No	20.1	99	11.5	939	HFpEF	20	19.5	826	20	826	19.8	826	18.6	826			1034	igen	Non-cardiovascular	1034	nem
72	91	Female	Yes	No	No	203	Yes	52.5	168	64	Yes	Yes	No	Yes	No	No	23.2	167	21	1995	HFpEF	17	14.6	845	15.9	851							4	igen	Cardiovascular	4	nem
73	92	Female	No	No	No	100	No	52.5	160	55	Yes	Yes	No	Yes	No	No	13.4	38	11.5	3865	HFpEF	20	16.2	978	15.3	1000	15.6	945	16.9	1017	16.9	995	881	nem		263	igen
74	88	Male	No	No	No	188	Yes	50	168	68	Yes	Yes	No	Yes	No	No	16.4	154	21	3270	HFpEF	21	15	997	12.3	1285							94	igen	Cardiovascular	94	nem
75	90	Male	No	Yes	No	102	No	65	164	70	Yes	Yes	No	No	No	No	14.2	50	11.5	370	HFpEF	18	27.5	949	26	933							1159	igen	Non-cardiovascular	1159	nem
76	90	Male	No	No	Yes	94	Yes	60	170	58	No	No	No	Yes	No	No		117	11	393	HFpEF	21	23.2	928	17.1	729	13.8	464	25.6	983	26	541	116	igen	Non-cardiovascular	116	nem
77	88	Female	Yes	No	Yes	165	Yes	55	158	68	No	No	Yes	Yes	No	No		160	9	1654	HFpEF	17	25.3	1360	24	1497							95	igen	Non-cardiovascular	19	igen
78	87	Male	No	Yes	No	170	Yes	60	185	100	Yes	No	No	Yes	No	No	10	96	10.5	295	HFpEF	19	22.1	946	19.6	749							653	igen	Non-cardiovascular	26	igen
79	91	Female	Yes	No	No	103	No	52.5	150	50	Yes	Yes	No	Yes	No	No	24	67	10.5	2406	HFpEF	18	29.1	1006	24	1061	23.3	1061	25	1083			115	igen	Cardiovascular	69	igen
80	85	Male	Yes	No	No	132	Yes	65	165	78	Yes	No	No	Yes	No	No		110	20	370	HFpEF	20	17.9	708	23.6	965	18.2	734	21.2	698	19.8	713	536	igen	Cardiovascular	386	igen
81	88	Female	No	No	No	83	Yes	57.5	165	59	Yes	No	Yes	Yes	No	No		111	11.5	861	HFpEF	22	12.7	773	13.1	749	14.2	1093					1363	nem		1363	nem
82	90	Female	No	No	No	54	No	65	164	49	No	No	No	No	No	No		70	10	134	HFpEF	18	21.5	680	23.6	663	22.2	667	13.8	423	23.8	841	8	igen	Non-cardiovascular	8	nem
83	87	Female	No	No	No	234	Yes	60	162	67	No	Yes	No	Yes	No	No		84	10.5	875	HFpEF	17	20.8	899	19.1	783	18.3	527					162	igen	Non-cardiovascular	162	nem
84	89	Female	No	No	No	71	Yes	55	165	78	No	Yes	Yes	Yes	No	No		102	11	181	HFpEF	17	21.9	829	21.1	873	16.3	635	22.4	939	14.5	630	1013	nem		131	igen
85	87	Female	Yes	No	No	206	No	52.5	170	68	No	Yes	No	Yes	No	No	17.1	124	11.5	1241	HFpEF	20	19.2	868	19.6	875	20	872	17.5	872			1273	igen	Non-cardiovascular	252	igen
86	86	Female	No	No	No	69	No	65	164	77	No	No	Yes	Yes	No	No	23.2	83	12	165	HFpEF	17	34.7	934	30.4	969	31.7	972					1780	nem		1784	igen
87	85	Female	No	No	No	106	No	60	168	85	Yes	No	No	Yes	No	No	18	153	13.5	139	HFpEF	20	20.9	876	21.3	850							1835	nem		1835	nem
88	84	Male	Yes	No	No	92	Yes	55	182	54	Yes	Yes	No	Yes	No	No	10.1	169	14.5	588	HFpEF	25	15.3	1128	12.3	1054							329	igen	Non-cardiovascular	329	nem
89	87	Female	Yes	No	No	200	Yes	62.5	168	78	No	Yes	No	Yes	No	No		115	11.5	811	HFpEF	14	16.3	779	14.7	555	16.5	622	19.1	845			701	nem		14	igen
90	85	Female	Yes	No	No	96	Yes	50	154	71	Yes	Yes	Yes	Yes	No	No	22.2	83	14	527	HFpEF	18	19.8	851	15.4	678							429	igen	Cardiovascular	9	igen
91	84	Male	Yes	No	Yes	79	No	55	174	56	Yes	Yes	No	No	No	No	9.3	51	12	274	HFpEF	18	26.2	805	30.5	1040	27.9	956	29.8	1033			316	igen	Non-cardiovascular	316	nem
92	84	Female	No	Yes	No	87	No	55	155	80	Yes	Yes	No	Yes	No	No	10.4	103	14	1297	HFpEF	19	26.2	704	26.4	667	26.5	704					1730	nem		1730	nem
93	85	Male	Yes	Yes	No	551	No	52.5	174	78	Yes	Yes	No	Yes	No	No	21.3	138	10.5	2643	HFpEF	22	38.8	833	35.6	793							715	igen	Cardiovascular	715	nem
94	85	Male	No	Yes	No	135	Yes	57.5	172	84	Yes	Yes	No	Yes	No	No	8.3	162	17	598	HFpEF	22	19.4	1069	17.8	966	19.1	966					612	igen	Non-cardiovascular	81	igen
95	85	Female	No	No	No	57	Yes	57.5	173	91	Yes	Yes	No	Yes	No	No		91	14	507	HFpEF	22	18	771	18.4	765							3	igen	Cardiovascular	3	nem
96	85	Female	No	No	No	61	No	65	158	38	No	No	No	Yes	No	No	18.5	107	12.5	885	HFpEF	19	18.9	985									463	igen	Non-cardiovascular	463	nem
97	83	Male	Yes	No	No	169	No	50	172	92	Yes	Yes	No	Yes	No	No	20.1	104	14	526	HFpEF	19	17.5	928	17.4	977	17.7	882					1150	nem		5	igen
98	83	Female	No	No	No	85	Yes	60	170	58	No	Yes	No	Yes	No	No		102	9	601	HFpEF	18	16.5	650	16.5	685	16.7	678	17.4	594	15.8	622	386	igen	Cardiovascular	386	nem
99	83	Female	Yes	No	No	112	Yes	57.5	153	55.5	Yes	Yes	No	Yes	No	No	12.6	65	11	1042	HFpEF	17	13.7	492	24.2	756	24.4	974	25	875			1108	nem		1108	nem
100	83	Female	Yes	No	No	72	Yes	50	157	64	Yes	Yes	No	Yes	No	No	24.8	90	12.5	405	HFpEF	16	19.6	856	18.5	680	18.9	873	17.8	785	18.4	998	693	nem		693	nem
101	80	Male	Yes	No	No	176	Yes	55	173	80	No	Yes	No	No	No	No		128	12.5	755	HFpEF	21	23.7	1933	20.9	1107							1399	nem		116	igen
102	79	Female	No	No	Yes	77	Yes	50	158	51	Yes	Yes	No	Yes	No	No	12.5	107	13	895	HFpEF	19	13	906	15.4	1133	10.4	643					1997	nem		234	igen
103	83	Male	No	Yes	Yes	388	No	60	165	95	No	Yes	No	Yes	No	No	13.7	108	12	213	HFpEF	21	30.5	978	29.6	1007	28.4	974					328	nem		328	nem
104	80	Female	No	No	No	143	Yes	65	160	68.1	No	No	No	Yes	No	No	14.9	144	12.5	2548	HFpEF	19	37.2	1445									626	igen	Cardiovascular	559	igen
105	80	Female	Yes	Yes	No	84	No	62.5	154	73	Yes	Yes	No	Yes	No	No	19.5	82	11	538	HFpEF	18	26	1227	24.3	1195							379	igen	Cardiovascular	379	nem
106	82	Male	No	No	No	142	Yes	60	170	80	Yes	Yes	Yes	Yes	No	No	16.1	118	15.5	582	HFpEF	20	23.1	879	26.5	945	23.4	966	21.7	856			329	igen	Non-cardiovascular	329	nem
107	80	Female	No	No	No	378	No	55	165	100	No	No	No	Yes	No	No	9.9	91	11.5	4065	HFpEF	20	17.9	920	17.2	916							161	igen	Non-cardiovascular	161	nem
108	79	Male	No	Yes	No	108	No	60	174	96	No	No	Yes	Yes	No	No	9.5	132	12	467	HFpEF	25	21.5	1134	21.6	1118	25.6	1134	22.1	1139			1100	nem		1100	nem
109	76	Male	Yes	Yes	Yes	91	No	55	175	94	No	No	No	Yes	No	No		207	13	333	HFpEF	22	17	895	17.3	888	16.9	895					460	igen	Cardiovascular	303	igen
110	79	Female	No	No	Yes	85	Yes	57.5	164	88	Yes	Yes	No	Yes	No	No	12.2	92	12	360	HFpEF	22	26.1	847	17.7	492	28.7	907	25	907	15.1	453	1119	nem		1119	nem
111	76	Female	No	Yes	No	45	Yes	60	162	75	Yes	No	No	No	No	No	6.9	93	14	1453	HFpEF	22	9.3	633	8.3	503							3	igen	Cardiovascular	3	nem
112	80	Female	No	No	No	68	Yes	52.5	156	80	Yes	Yes	Yes	Yes	No	No		62	10	424	HFpEF	20	11.4	627	10.9	738	7.6	611					438	igen	Cardiovascular	19	igen
113	78	Male	Yes	Yes	No	187	No	50	178	105	Yes	Yes	No	Yes	No	No	13.5	139	13	863	HFpEF	22	17.1	1282									301	igen	Non-cardiovascular	224	igen
114	75	Female	No	No	No	182	Yes	55	157	82	Yes	Yes	No	Yes	No	No	10.4	144	15.5	1505	HFpEF	21	17	1012	17.6	889	20.2	1093					17	igen	Non-cardiovascular	17	nem
115	75	Female	No	No	Yes	160	No	55	157	68.3	Yes	Yes	No	Yes	No	No	14.4	44	14	2083	HFpEF	21	27	909	26.9	878	28.6	896	28.8	923	27.2	909	1131	igen	Non-cardiovascular	1116	igen
116	74	Male	Yes	No	No	99	Yes	50	187	93	Yes	Yes	No	Yes	No	No		149	14.5	336	HFpEF	22	16.1	745	17.7	811	17.8	748	13.1	497			1938	nem		1938	nem
117	77	Male	Yes	No	No	186	No	57.5	174	69	No	Yes	No	No	No	No	22	113	19.5	2064	HFpEF	18	13.1	986	13.3	1032							393	nem		393	nem
118	76	Male	Yes	No	No	70	No	65	180	88	Yes	No	No	Yes	No	No	10.2	71	13	331	HFpEF	25	24.8	699	26.1	680							491	igen	Non-cardiovascular	230	igen
119	70	Female	No	Yes	No	187	No	50	160	80	Yes	Yes	Yes	Yes	Yes	No		92	10.5	2980	HFpEF	21	12.6	808	13.3	846	13.8	822	13.9	829			2408	nem		2408	nem
120	69	Male	No	Yes	No	170	No	55	177	106	Yes	Yes	Yes	Yes	No	No	19.8	173	18	608	HFpEF	19	16.8	853	19.2	874	17.3	836	17.7	853			2723	nem		5	igen
121	74	Female	No	Yes	No	186	No	55	155	80	No	Yes	No	Yes	No	No	19.5	60	12	525	HFpEF	16	18	630	18.9	646	18.7	658	18.6	663	19.6	646	754	nem		60	igen
122	74	Male	No	No	No	96	Yes	60	174	94	Yes	Yes	Yes	Yes	No	No	6.3	102	15	355	HFpEF	22	17.4	646	20.5	887	18.3	675	19.6	680			611	nem		611	nem
123	72	Female	Yes	No	No	60	No	52.5	155	50	Yes	Yes	Yes	Yes	No	No	13.8	136	9	1101	HFpEF	20	21.9	1142									1203	nem		1203	nem
124	74	Male	No	No	No	117	Yes	55	174	79	Yes	Yes	Yes	Yes	No	No		78	12.5	1690	HFpEF	22	19.1	870	26	1500	17.9	854					485	nem		485	nem
125	73	Female	No	No	Yes	114	No	52.5	167	63	Yes	Yes	Yes	Yes	No	No	13.2	61	13	1088	HFpEF	19	15.7	793	17.4	801							601	nem		202	igen
126	70	Male	Yes	No	No	139	No	55	181	66	Yes	Yes	No	Yes	No	No		68	14	372	HFpEF	23	13	865	10.5	680	11.6	693					697	igen	Cardiovascular	647	igen
127	68	Male	No	No	No	61	Yes	62.5	170	80	Yes	No	Yes	Yes	No	No	16.2	117	15	4064	HFpEF	21	25.9	779	26.2	878	27	745	27.1	795	26.8	781	29	igen	Non-cardiovascular	20	igen
128	69	Male	No	Yes	No	330	Yes	62.5	172	98.1	Yes	Yes	No	Yes	No	No		109	13	2659	HFpEF	20	22.2	496	27.6	689	27.3	724	23.5	450	25.8	678	277	igen	Non-cardiovascular	33	igen
129	71	Male	No	Yes	No	71	Yes	50	176	130	Yes	No	No	Yes	No	No	20.3	82	12.5	404	HFpEF	21	12.3	467	15.3	635	15	597	16	635			394	nem		394	nem
130	69	Female	No	Yes	No	74	Yes	60	156	57	Yes	Yes	No	No	No	No	18.5	107	14	1219	HFpEF	16	17.4	638	14.7	522	17.1	568	18.3	659	16.7	601	1083	nem		1083	nem
131	69	Female	No	Yes	Yes	67	Yes	67.5	170	111	Yes	Yes	Yes	Yes	No	No	14.7	132	11.5	451	HFpEF	22	16	435	17.7	758	15.7	630	19	539	18.6	709	117	igen	Cardiovascular	52	igen
132	67	Male	No	No	No	78	Yes	70	190	120	Yes	Yes	Yes	Yes	No	No		284	12.5	1344	HFpEF	24	15.7	810	13.8	543	14.6	675					1532	nem		251	igen
133	65	Female	Yes	No	No	160	No	57.5	154	59	Yes	No	Yes	Yes	No	Yes	10.2	79	12.5	897	HFpEF	17	14.2	1209	12.4	1185							2014	igen	Non-cardiovascular	66	igen
134	65	Female	No	No	No	74	No	65	173	58	Yes	Yes	No	No	No	No		49	14	1103	HFpEF	21	25.4	798	28.2	840	27.3	854	25.3	826			1540	nem		1540	nem
135	60	Male	No	No	No	82	No	50	171	68	Yes	Yes	No	Yes	No	No	8.6	51	12.5	1677	HFpEF	22	16.6	979	17.2	993	17.2	1007					2813	nem		259	igen
136	65	Male	Yes	No	Yes	76	Yes	60	183	176	Yes	Yes	No	Yes	No	No		168	16	262	HFpEF	24	28.3	1232	19.9	619							670	nem		670	nem
137	65	Male	No	Yes	Yes	306	No	55	191	142	Yes	Yes	No	Yes	No	No	12	122	12.5	106	HFpEF	25	24.6	895	24.2	908	29.7	891	27.1	883			102	igen	Cardiovascular	102	nem
138	48	Female	No	No	No	55	No	60	167	68	No	No	Yes	No	No	No	20	69	10	143	HFpEF	19	23.8	666	23.9	650	24.8	653	22.8	658			868	igen	Cardiovascular	790	igen
139	97	Female	Yes	Yes	No	148	Yes	35	158	60	Yes	Yes	No	Yes	No	No				1089	HFrEF	21	8.6	609	11.7	605	11.5	622	12.9	601			20	igen	Cardiovascular	20	nem
140	91	Male	Yes	No	No	269	Yes	20	187	85	Yes	Yes	No	Yes	No	No		122	12	1030	HFrEF	21	13.6	893	12.6	585							12	igen	Cardiovascular	5	igen
141	93	Male	Yes	No	No	90	Yes	37.5	175	71	Yes	Yes	Yes	Yes	No	No		147	15	586	HFrEF	25	10.7	812	11.1	841	11	783	11.2	746	9.2	604	1216	igen	Cardiovascular	1216	nem
142	95	Male	Yes	No	No	307	Yes	22.5	173	62	No	Yes	No	No	No	No				582	HFrEF	21	9.6	522	10.1	460	11.6	472	15.2	588			47	igen	Non-cardiovascular	47	nem
143	92	Male	No	Yes	No	111	No	15	170	70	Yes	Yes	No	Yes	No	No				8362	HFrEF	22	4.7	830	5.8	830	6.5	815	4.8	770			89	igen	Cardiovascular	89	nem
144	90	Male	Yes	No	No	89	No	20	176	82	Yes	Yes	No	Yes	No	No					HFrEF	23	16.2	689	13.3	696	16.5	696	17.6	685	12.8	692	5	igen	Cardiovascular	5	nem
145	92	Female	Yes	No	No	120	Yes	20	168	76	Yes	Yes	Yes	Yes	No	No				2863	HFrEF	17	8	605	21.2	966	12.8	742	14.8	970			1034	nem		1034	nem
146	93	Male	Yes	No	No	137	No	25	176	72	Yes	Yes	No	Yes	No	No				1112	HFrEF	19	12.4	738	12.4	742	12.3	738	12.4	767			408	igen	Cardiovascular	383	igen
147	92	Male	Yes	No	No	113	Yes	15	185	107	Yes	Yes	No	Yes	No	No				475	HFrEF	20	12.1	624	10.4	530	14.7	619	12	530	11.4	475	341	igen	Cardiovascular	11	igen
148	90	Male	Yes	No	No	244	Yes	27.5	175	78	No	No	No	No	No	No					HFrEF	21	14.6	831	19.3	1188							3	igen	Cardiovascular	3	nem
149	91	Male	No	Yes	No	124	No	27.5	168	73	Yes	Yes	No	Yes	Yes	No				2300	HFrEF	21	17.3	1041	17.1	970	12.7	712	13.8	714	13.4	670	1080	nem		8	igen
150	89	Female	Yes	Yes	No	170	No	35	157	75	Yes	Yes	No	Yes	No	No				762	HFrEF	22	12.8	870	11.9	841							25	igen	Cardiovascular	10	igen
151	92	Female	No	No	No	106	No	35	160	72	Yes	Yes	No	Yes	No	No				3466	HFrEF	16	11.3	768	11.7	777							167	igen	Cardiovascular	167	nem
152	91	Female	No	No	No	66	No	35	143	50	Yes	Yes	Yes	No	No	No				2190	HFrEF	16	14	709	15.4	725	14.8	733	15.4	713			835	nem		591	igen
153	86	Female	Yes	Yes	Yes	142	No	22.5	157	75	Yes	Yes	No	Yes	No	No				1483	HFrEF	19	5.8	488	6.9	501	6	485	5.4	501	5.1	490	523	igen	Non-cardiovascular	497	igen
154	89	Male	No	No	No	120	No	25	162	70	Yes	Yes	No	Yes	No	No				2334	HFrEF	21	16.4	756	17.8	738	21	735					1420	nem		1166	igen
155	86	Male	No	No	No	130	Yes	25	173	71	Yes	Yes	No	Yes	No	No				4027	HFrEF	23	17.9	1112	17.2	1084							155	igen	Cardiovascular	155	nem
156	87	Male	No	Yes	No	120	Yes	30	182	101	Yes	Yes	No	Yes	No	No				1744	HFrEF	23	18.3	930	15.3	650	21.1	937					1388	igen	Non-cardiovascular	971	igen
157	87	Male	Yes	Yes	No	131	Yes	20	179	98.4	Yes	Yes	Yes	Yes	No	No				1580	HFrEF	22	16.9	766	14.4	816	12	640	14.6	815	11.8	640	44	igen	Non-cardiovascular	44	nem
158	86	Male	Yes	No	Yes	200	Yes	37.5	182	83	Yes	Yes	No	Yes	No	No				1243	HFrEF	22	12.8	573	13.6	584	13.7	659					116	igen	Cardiovascular	3	igen
159	86	Male	Yes	Yes	Yes	247	No	10	173	103.7	No	No	Yes	Yes	No	No				1427	HFrEF	23	4.7	1089									76	igen	Cardiovascular	20	igen
160	89	Male	No	No	No	375	Yes	35	182	78	No	No	No	No	No	No					HFrEF	18	17.3	791	16.2	932							198	igen	Non-cardiovascular	198	nem
161	86	Male	Yes	Yes	No	118	No	30	178	82	Yes	Yes	Yes	Yes	Yes	No				979	HFrEF	24	10.1	858	9	851	10.1	868	10.7	854	10.9	914	576	igen	Non-cardiovascular	14	igen
162	88	Female	No	No	No	70	No	30	160	60	Yes	Yes	No	Yes	No	No				1458	HFrEF	19	11.8	517	15.5	664	12.3	587	13.9	619	10.1	545	1155	nem		1155	nem
163	88	Female	Yes	No	No	372	No	30	162	60	Yes	Yes	No	Yes	No	No				3262	HFrEF	18	25	779	21.5	783	20.5	771	26.5	767	19.8	783	42	igen	Non-cardiovascular	42	nem
164	88	Male	No	No	No	91	Yes	30	171	67	Yes	Yes	No	Yes	No	No				2636	HFrEF	22	17.4	691	17.4	751	18.1	956	20.1	1111			862	nem		862	nem
165	88	Male	Yes	No	No	73	No	35	175	101.4	Yes	No	No	Yes	No	No				1735	HFrEF	25	13.1	890	10.3	779	6.5	663	13.1	939	12	707	39	igen	Cardiovascular	39	nem
166	88	Male	No	No	No	133	Yes	35	180	80.5	No	Yes	No	Yes	No	No				1090	HFrEF	22	10.3	688	16.6	671	10.9	572	8.9	455	17.9	675	99	igen	Cardiovascular	91	igen
167	84	Female	No	Yes	No	142	Yes	22.5	160	63.3	Yes	Yes	Yes	Yes	No	No				2879	HFrEF	19	6.3	753	7.4	1094							228	igen	Non-cardiovascular	16	igen
168	85	Male	Yes	Yes	No	136	No	22.5	176	74	Yes	Yes	No	Yes	No	No				1803	HFrEF	25	15.9	851	15.5	836	16.2	846	16.8	849			554	igen	Cardiovascular	554	nem
169	83	Male	Yes	Yes	No	91	No	37.5	173	81	Yes	Yes	Yes	Yes	No	No				1211	HFrEF	23	17.7	1012									776	igen	Non-cardiovascular	292	igen
170	82	Male	Yes	No	No	118	Yes	11.5	174	73	Yes	Yes	Yes	Yes	No	No				2556	HFrEF	29	10.3	840	11.6	840	10.1	984					3	igen	Cardiovascular	3	nem
171	85	Male	Yes	No	No	148	No	17.5	168	80	Yes	No	No	Yes	No	No				2018	HFrEF	21	11.2	830									723	igen	Cardiovascular	611	igen
172	84	Male	No	Yes	No	82	No	27.5	170	68	Yes	No	No	Yes	No	No				2992	HFrEF	19	13.5	654	11.7	668	14.3	643	13.4	661	11.5	668	6	igen	Cardiovascular	6	nem
173	87	Male	Yes	Yes	No	132	No	25	174	100	Yes	Yes	No	Yes	No	No				162	HFrEF	21	10	553	11.3	1033	9.6	989	9.7	1072	8.9	1022	784	nem		784	nem
174	86	Female	No	No	No	356	No	22.5	150	48	No	No	No	No	No	No				2056	HFrEF	20	14.9	999	15	973							41	igen	Cardiovascular	22	igen
175	84	Female	No	No	No	111	Yes	20	147	80	Yes	Yes	No	Yes	No	No				3993	HFrEF	21	16.1	738	12.9	548	15.9	527	15.4	617			1095	igen	Cardiovascular	1095	nem
176	81	Male	Yes	No	No	503	No	10	170	95	Yes	Yes	No	Yes	No	No				3798	HFrEF	26	15.5	969	15.5	997	7.2	566					9	igen	Cardiovascular	9	nem
177	84	Female	Yes	No	No	106	Yes	15	150	64	Yes	Yes	No	Yes	No	No					HFrEF	19	9.6	480	9.3	453	9.5	453					675	igen	Non-cardiovascular	675	nem
178	84	Male	No	No	No	375	No	37.5	188	70	Yes	Yes	No	Yes	No	No					HFrEF	22	15.8	970	17	949	16.1	935					628	igen	Non-cardiovascular	35	igen
179	82	Male	Yes	Yes	No	192	Yes	15	165	105	Yes	Yes	No	Yes	No	No				1156	HFrEF	23	13.4	691	8.3	453	18.5	833	11.5	633	17.2	712	138	igen	Cardiovascular	109	igen
180	85	Male	Yes	No	No	91	Yes	20	172	70	Yes	Yes	Yes	Yes	No	No				3531	HFrEF	22	15.9	981	13.4	921	15.3	917					296	igen	Cardiovascular	296	nem
181	82	Male	Yes	Yes	No	124	No	22.5	178	111	Yes	Yes	Yes	Yes	Yes	No				1615	HFrEF	24	18.1	808	16.6	759	16.6	773	15.7	798	17.1	933	1407	nem		143	igen
182	81	Male	Yes	No	No	93	Yes	27.5	170	90	Yes	Yes	No	Yes	No	No				1013	HFrEF	22	19	913	6	472	15.8	629	13.1	559	20.2	944	282	igen	Cardiovascular	32	igen
183	82	Male	Yes	No	No	228	No	30	174	83	Yes	Yes	No	Yes	No	No				2276	HFrEF	20	15	1002	15	1002	15.9	991					31	igen	Non-cardiovascular	31	nem
184	82	Female	Yes	No	No	177	Yes	20	156	47	No	Yes	Yes	Yes	No	No				4611	HFrEF	18	9.6	786	8.2	796							5	igen	Cardiovascular	4	igen
185	85	Male	Yes	Yes	No	166	Yes	37.5	173	86	Yes	No	No	Yes	No	No				1262	HFrEF	23	20.9	1222	21.9	1189							397	nem		397	nem
186	81	Male	Yes	Yes	Yes	94	Yes	17.5	190	108	Yes	Yes	Yes	Yes	No	No				2046	HFrEF	24	13.5	861	13.3	872	12.4	735	16	524			688	igen	Non-cardiovascular	688	nem
187	84	Male	No	No	No	180	Yes	25	170	85	Yes	Yes	No	Yes	No	No				1472	HFrEF	25	13.1	1011	12	923	8.1	633					462	nem		462	nem
188	82	Female	No	No	No	98	No	32.5	165	65	Yes	Yes	No	Yes	No	No				230	HFrEF	19	19.9	888	21.2	954	20.9	865					1210	nem		16	igen
189	83	Female	Yes	No	No	93	No	20	165	63	Yes	Yes	Yes	Yes	No	No				380	HFrEF	17	17.6	867	15.3	859	14.1	865					757	nem		2	igen
190	82	Male	Yes	No	No	168	Yes	22.5	175	75	Yes	Yes	No	Yes	No	Yes				274	HFrEF	22	21.4	1213	22.4	1202							953	igen	Cardiovascular	953	nem
191	80	Male	No	No	No	84	No	22.5	175	71	Yes	Yes	Yes	Yes	No	No				1551	HFrEF	21	12	663	11.3	669	10.3	653					1947	nem		1947	nem
192	82	Male	Yes	No	No	110	No	22.5	163	58	Yes	No	No	Yes	No	No				2505	HFrEF	19	13.9	937	13.5	895	13.7	953					7	igen	Cardiovascular	7	nem
193	81	Male	Yes	No	No	178	Yes	22.5	178	90	Yes	Yes	Yes	Yes	Yes	Yes				2714	HFrEF	23	16.7	923									1359	igen	Cardiovascular	467	igen
194	81	Male	Yes	No	No	80	No	20	185	80	Yes	Yes	Yes	Yes	No	No				805	HFrEF	27	12.8	822	12	722							1272	nem		1272	nem
195	81	Male	No	No	Yes	131	Yes	15	180	108	Yes	Yes	Yes	Yes	No	No				368	HFrEF	24	15.9	671	15.3	487	17	555					1281	nem		1281	nem
196	80	Male	No	No	No	261	No	30	173	96	Yes	No	Yes	Yes	No	No				516	HFrEF	19	11.3	967	11	938							394	igen	Cardiovascular	204	igen
197	77	Female	Yes	No	No	99	No	22.5	155	65	No	No	No	No	No	No				3680	HFrEF	22	16.2	654	16.3	654	15.6	657	17.1	654	18.3	650	3	igen	Cardiovascular	3	nem
198	81	Female	No	Yes	No	125	No	12.5	168	75	Yes	Yes	No	Yes	Yes	Yes				3803	HFrEF	20	12	787	11.2	770	7.9	453					394	igen	Cardiovascular	8	igen
199	80	Female	No	No	No	71	Yes	20	156	65	Yes	Yes	Yes	Yes	No	No				318	HFrEF	17	5.7	678	7.8	767							953	igen	Non-cardiovascular	240	igen
200	81	Female	No	Yes	No	130	Yes	35	150	70.2	Yes	Yes	Yes	Yes	No	No				242	HFrEF	19	15.7	576	13.6	446	16.1	583	15.8	583	16.8	531	513	igen	Non-cardiovascular	255	igen
201	83	Male	Yes	Yes	No	98	No	37.5	184	111	Yes	Yes	No	Yes	No	No				750	HFrEF	18	14	733	18.4	916	16.5	883	18.2	887			259	igen	Non-cardiovascular	259	nem
202	82	Male	Yes	No	No	82	No	30	175	73	Yes	Yes	Yes	Yes	No	No				820	HFrEF	23	19.6	895	18.7	895	18.8	912					393	nem		393	nem
203	81	Female	Yes	No	No	142	No	20	154	68	Yes	Yes	No	Yes	No	No				2204	HFrEF	20	15	1140	14.2	1185							656	nem		656	nem
204	79	Female	No	No	No	157	No	15	165	45	Yes	Yes	No	Yes	No	No				3544	HFrEF	20	6.8	538	10.8	617	6.1	589					1506	nem		1506	nem
205	79	Male	No	Yes	No	64	Yes	35	186	106	Yes	Yes	Yes	Yes	No	No				1124	HFrEF	25	15.6	762	16	804							219	igen	Non-cardiovascular	18	igen
206	81	Male	No	No	No	49	No	10	178	75	Yes	Yes	Yes	Yes	No	No				1157	HFrEF	24	11.3	839	11.1	866	13.1	712					405	nem		405	nem
207	78	Female	Yes	No	No	77	Yes	35	167	79	Yes	Yes	Yes	Yes	No	No				254	HFrEF	18	13	638	13.6	654	15.1	721	16.2	740			1542	nem		24	igen
208	75	Male	Yes	No	No	73	Yes	37.5	173	80	Yes	Yes	No	Yes	No	No				365	HFrEF	21	15.4	668	17	682	16.8	787	15.9	798	16.7	819	478	igen	Non-cardiovascular	478	nem
209	76	Female	No	No	No	95	No	12.5	157	95	No	Yes	No	Yes	No	No				1647	HFrEF	21	9.7	577	10.5	572	12.3	569	9.9	593	3.9	370	1664	igen	Non-cardiovascular	1611	igen
210	81	Male	Yes	No	No	71	Yes	32.5	174	93	Yes	Yes	Yes	Yes	Yes	No				456	HFrEF	21	11.9	1044	9.1	749							152	igen	Cardiovascular	86	igen
211	77	Male	Yes	Yes	No	100	No	12.5	176	70	Yes	Yes	Yes	Yes	No	Yes					HFrEF	22	15.8	978	15.2	946							1262	igen	Cardiovascular	1250	igen
212	80	Female	No	Yes	No	218	Yes	35	163	72	Yes	Yes	No	Yes	No	No				692	HFrEF	19	8.1	501	8	489	6.9	493	7	501	8.1	510	200	igen	Non-cardiovascular	59	igen
213	74	Female	Yes	No	No	78	Yes	30	158	80	Yes	No	Yes	Yes	No	No				1030	HFrEF	20	9	587	8.9	598	9.5	636	9	643	9.7	647	20	igen	Cardiovascular	20	nem
214	76	Male	Yes	Yes	No	123	Yes	30	165	73	No	Yes	No	Yes	No	No				1048	HFrEF	19	15	920	11.8	674	5.4	485	14.5	726			80	igen	Cardiovascular	80	nem
215	80	Female	No	Yes	No	151	No	22.5	170	100.8	Yes	Yes	No	Yes	No	No				1604	HFrEF	22	11.5	735	12.2	751	13.7	743					386	nem		386	nem
216	76	Male	No	Yes	No	81	Yes	32.5	174	82	Yes	Yes	Yes	Yes	No	No				851	HFrEF	22	14.1	779	10.5	674	9.5	569	9.5	598			1785	nem		1785	nem
217	76	Male	Yes	Yes	No	86	No	30	178	59	Yes	Yes	No	No	No	No				894	HFrEF	20	16.3	840	16.8	854	16.5	854					21	igen	Non-cardiovascular	21	nem
218	78	Male	Yes	Yes	No	138	Yes	32.5	178	106	Yes	Yes	No	Yes	No	No				526	HFrEF	19	18.6	790	19.2	796	18.4	801	19.5	774			937	igen	Non-cardiovascular	732	igen
219	77	Male	Yes	No	No	89	No	35	183	86	Yes	Yes	No	Yes	Yes	Yes				216	HFrEF	21	16.1	889	17.9	931	13.7	914					1505	nem		1505	nem
220	75	Male	No	Yes	No	285	Yes	30	170	99.6	No	Yes	No	Yes	No	No				281	HFrEF	19	11.5	1035	11.1	1042	12.1	1094					1583	igen	Cardiovascular	173	igen
221	75	Male	No	Yes	No	82	No	37.5	170	92	Yes	Yes	Yes	Yes	No	No				158	HFrEF	20	18.4	1076	20.6	1019	18.9	1030					1777	nem		833	igen
222	78	Male	No	No	No	139	No	15	178	86.6	Yes	Yes	Yes	Yes	Yes	No				2016	HFrEF	21	8.7	742	9.1	720	11	742					459	igen	Non-cardiovascular	19	igen
223	77	Male	No	No	No	126	Yes	15	175	80	Yes	Yes	Yes	Yes	No	No				2217	HFrEF	23	8.6	740	12.8	774	10.7	796	8.1	635	11.3	586	369	igen	Non-cardiovascular	369	nem
224	72	Male	Yes	No	No	106	Yes	20	170	70	Yes	No	Yes	Yes	No	No				1870	HFrEF	23	10.3	627	15.2	808	13.1	781					738	igen	Non-cardiovascular	92	igen
225	76	Male	No	No	No	96	Yes	25	189	92	Yes	Yes	No	Yes	No	No				935	HFrEF	27	11.6	763	9.9	805	11.7	763					98	igen	Non-cardiovascular	98	nem
226	73	Male	Yes	No	No	139	No	22.5	181	79	Yes	Yes	Yes	Yes	No	Yes				1365	HFrEF	24	11.5	749	11.1	757	10.5	743					816	igen	Non-cardiovascular	13	igen
227	75	Male	Yes	No	No	75	No	35	174	67	Yes	Yes	Yes	No	No	No				278	HFrEF	20	13.3	900	13	917	13.5	889	13.7	914	15	928	1519	nem		1519	nem
228	78	Male	Yes	No	No	180	No	32.5	157	53	Yes	Yes	No	Yes	Yes	No				460	HFrEF	22	15.8	804	16	775	17.2	816	14.7	791			306	igen	Cardiovascular	97	igen
229	78	Male	Yes	No	Yes	131	No	25	162	75	Yes	Yes	No	Yes	No	No				563	HFrEF	21	13.4	774	14.5	735							19	igen	Cardiovascular	19	nem
230	73	Male	No	No	No	426	No	37.5	174	68	No	Yes	No	Yes	No	No				2095	HFrEF	27	13	731	14.4	720	13.7	720	12.8	703			2038	nem		2038	nem
231	78	Female	Yes	Yes	No	208	No	27.5	147	99	No	Yes	No	Yes	No	No				411	HFrEF	21	20.2	898	18.1	879							419	nem		419	nem
232	74	Male	No	No	No	80	No	27.5	179	90	Yes	Yes	No	Yes	No	No				1840	HFrEF	23	12.9	606	12.7	612	14.6	612					1707	nem		1707	nem
233	76	Male	Yes	No	Yes	142	Yes	30	176	90	Yes	Yes	No	Yes	No	No				76	HFrEF	22	18.7	832	12.3	651	15.6	693	14.2	484			805	nem		11	igen
234	73	Female	No	Yes	No	57	No	20	170	80	Yes	Yes	Yes	Yes	No	No					HFrEF	22	11	699	10.7	699	12.2	734					1941	nem		1941	nem
235	73	Female	No	No	No	99	No	35	163	105	Yes	Yes	Yes	Yes	No	No				1492	HFrEF	20	18.6	535	17.6	521	18.3	493					2000	nem		2000	nem
236	75	Male	Yes	No	No	87	No	27.5	174	88	Yes	Yes	Yes	Yes	Yes	Yes				1683	HFrEF	25	14.9	875	19.6	1040	16.7	938					1106	nem		1106	nem
237	74	Male	No	Yes	No	91	Yes	30	170	95	Yes	Yes	No	Yes	No	No				410	HFrEF	23	12.7	1480									275	igen	Non-cardiovascular	275	nem
238	77	Male	No	No	No	128	No	12.5	170	71.6	Yes	Yes	No	Yes	No	No				8333	HFrEF	23	6.5	804	6.8	804	6.9	795					393	nem		393	nem
239	74	Male	No	No	No	85	Yes	35	195	94	Yes	Yes	No	Yes	No	No					HFrEF	22	17.3	928	16.6	860							1387	nem		1387	nem
240	72	Male	Yes	No	Yes	99	Yes	32.5	172	74.6	Yes	Yes	No	Yes	No	No					HFrEF	23	11.4	713	9.7	675	13.6	836	8.3	521	10.5	566	1014	igen	Non-cardiovascular	13	igen
241	75	Male	Yes	Yes	No	118	No	27.5	171	100	Yes	Yes	Yes	Yes	Yes	No				1832	HFrEF	20	14.6	1019	14.3	1024	13.9	1032	14.6	1019	14.2	1015	891	nem		891	nem
242	74	Female	Yes	Yes	No	479	No	32.5	150	64.3	Yes	Yes	Yes	No	No	No				389	HFrEF	23	28.9	838									1359	nem		1359	nem
243	76	Male	No	Yes	No	108	Yes	20	179	92	Yes	Yes	Yes	Yes	Yes	Yes				773	HFrEF	23	13.2	738	6.9	530	13	634	6.7	431	8.4	481	498	nem		14	igen
244	74	Male	Yes	No	No	88	Yes	37.5	169	75	Yes	No	No	Yes	No	No				2016	HFrEF	23	19.2	875	21.2	743	21.3	717					1206	nem		600	igen
245	74	Male	Yes	No	No	133	Yes	20	177	81	Yes	Yes	Yes	Yes	Yes	No				3722	HFrEF	23	15.2	1213	14.5	1200	13	1221	13.3	1232	14.7	1237	347	igen	Non-cardiovascular	189	igen
246	75	Male	Yes	No	No	85	No	32.5	193	102	Yes	Yes	Yes	Yes	Yes	Yes				1069	HFrEF	20	17	851	18.4	873	18.8	851	18.3	856	19.2	867	1077	nem		1077	nem
247	70	Male	No	Yes	No	117	No	12.5	186	90	Yes	Yes	Yes	Yes	No	No				2813	HFrEF	24	6.5	580	4.9	570	6.8	542	7.7	633	6	570	1923	igen	Cardiovascular	1921	igen
248	75	Male	No	No	No	243	Yes	15	173	93	Yes	Yes	No	Yes	No	No				1670	HFrEF	22	12.7	1007	3.9	564	10.2	721	12.1	1019			17	igen	Cardiovascular	17	nem
249	70	Female	Yes	Yes	No	76	No	22.5	155	85	Yes	Yes	No	Yes	Yes	Yes				1815	HFrEF	20	14.2	842	13.6	812							1177	igen	Cardiovascular	580	igen
250	75	Female	No	Yes	No	106	No	17.5	168	87	Yes	Yes	Yes	Yes	No	No				2524	HFrEF	18	12.6	829	8.1	611	10.7	588					848	nem		848	nem
251	76	Male	Yes	Yes	Yes	125	Yes	30	175	86	Yes	Yes	No	Yes	No	No				341	HFrEF	20	11.8	669	12.9	616	13.4	608					485	nem		232	igen
252	74	Male	No	No	No	92	No	12.5	178	70	Yes	Yes	Yes	Yes	No	No				3519	HFrEF	19	13.6	729	14.3	742	8.9	746	12.2	733			912	nem		1	igen
253	75	Male	Yes	Yes	No	107	No	15	182	110	Yes	Yes	Yes	No	No	No					HFrEF	27	14.6	895	13.8	873	13.8	834	13.4	884	14.5	867	688	nem		688	nem
254	72	Male	No	No	No	70	Yes	37.5	174	75	Yes	Yes	Yes	No	No	No				705	HFrEF	26	11.4	770	11.6	749	11.9	538	7.9	369	11.8	721	372	igen	Non-cardiovascular	372	nem
255	71	Male	No	No	No	76	No	35	183	95	Yes	Yes	No	Yes	No	No				1207	HFrEF	26	21.2	990	18.4	972							1628	igen	Cardiovascular	1628	nem
256	70	Male	Yes	Yes	Yes	252	No	22.5	176	105	Yes	Yes	Yes	Yes	Yes	No				93	HFrEF	22	22.4	868	21.6	842	19.5	873	19.6	852	22.2	868	2064	igen	Non-cardiovascular	2064	nem
257	72	Male	Yes	No	No	80	No	30	188	95	Yes	Yes	No	Yes	No	No				1422	HFrEF	21	13.7	685	15.1	699	12.9	696	11.7	664	14.3	678	443	igen	Cardiovascular	443	nem
258	73	Male	Yes	Yes	No	121	Yes	22.5	187	96	Yes	Yes	Yes	Yes	Yes	Yes				754	HFrEF	22	8.4	669	10.1	624	9.5	740	9.3	685	9.6	691	926	nem		280	igen
259	74	Male	No	Yes	No	83	No	15	185	115	Yes	Yes	Yes	Yes	No	No				4057	HFrEF	27	7.1	807	9	812							175	igen	Cardiovascular	175	nem
260	73	Male	Yes	Yes	No	116	No	35	171	86	Yes	Yes	No	Yes	Yes	Yes				2057	HFrEF	20	21.5	1000	19.1	1006	20.5	1000	20.2	1000			1078	nem		1078	nem
261	73	Male	No	No	No	106	Yes	30	179	102	Yes	Yes	Yes	Yes	No	No				356	HFrEF	20	17.6	635	15.8	481	16.7	541	24	790	14.2	481	713	igen	Non-cardiovascular	603	igen
262	74	Male	No	No	No	211	Yes	32.5	173	80	Yes	Yes	No	No	No	No				1883	HFrEF	21	15.3	757	14.9	710							597	nem		597	nem
263	71	Female	Yes	Yes	No	186	No	32.5	168	84	Yes	Yes	Yes	Yes	Yes	No				2666	HFrEF	20	26.8	949	35.9	963	34.9	889					1070	igen	Non-cardiovascular	179	igen
264	71	Male	Yes	Yes	Yes	70	No	22.5	177	122	Yes	Yes	Yes	Yes	No	No				899	HFrEF	26	14.2	757	14.8	764	15.3	772	13.1	743	13.3	725	564	igen	Cardiovascular	381	igen
265	72	Male	No	No	No	128	Yes	20	185	87	Yes	Yes	Yes	Yes	No	Yes				2189	HFrEF	25	19.2	662	27.9	928	12.2	388	22.6	712			1295	nem		1295	nem
266	68	Female	Yes	No	No	68	No	32.5	162	72	Yes	Yes	Yes	No	No	No					HFrEF	18	13.6	794	13.2	797	12.6	804	12.7	773			2532	nem		5	igen
267	71	Male	No	No	No	96	No	20	172	93	Yes	Yes	Yes	No	No	No				1387	HFrEF	22	12.2	543	10.5	543	11	551	10.4	546			1611	nem		1611	nem
268	72	Male	Yes	No	No	174	Yes	21	172	66	Yes	Yes	Yes	Yes	Yes	No				4528	HFrEF	23	10.7	760	11.1	751	10.6	746					683	igen	Cardiovascular	677	igen
269	70	Male	No	Yes	No	144	Yes	20	170	75	Yes	Yes	Yes	No	No	No				892	HFrEF	23	13	931	3.9	513	11.4	657	9.2	640	6.1	545	1849	nem		1849	nem
270	71	Male	No	No	No	65	No	30	172	78	Yes	Yes	Yes	No	No	Yes				238	HFrEF	23	16.6	886	16.8	861	17.5	889	18	865			1352	nem		1352	nem
271	69	Male	Yes	No	Yes	101	No	12.5	163	71	Yes	Yes	No	Yes	No	Yes					HFrEF	22	16.3	517	15	530	14.8	527	12.7	522	12.9	519	1799	nem		61	igen
272	72	Male	Yes	No	Yes	111	No	37.5	190	108	Yes	Yes	Yes	Yes	No	No				315	HFrEF	22	18.1	657	20.6	781							552	igen	Cardiovascular	552	nem
273	72	Female	No	Yes	Yes	76	Yes	37.5	174	72	Yes	Yes	No	Yes	No	No				437	HFrEF	20	7.9	677	8.5	773	8.6	754					687	nem		687	nem
274	68	Male	Yes	No	No	52	No	25	163	55	Yes	Yes	Yes	Yes	No	No				346	HFrEF	19	17.9	585	15.8	603	18.6	622	17.6	580			937	igen	Cardiovascular	937	nem
275	66	Male	Yes	Yes	No	81	Yes	32.5	184	82	Yes	Yes	Yes	Yes	No	Yes				1220	HFrEF	21	16.7	794	17.3	804							2434	nem		2139	igen
276	71	Male	Yes	No	No	82	No	22.5	182	82	Yes	Yes	Yes	Yes	No	No				412	HFrEF	21	10.9	856	10.8	859							582	nem		448	igen
277	71	Male	Yes	No	Yes	83	No	32.5	166	75	Yes	Yes	Yes	Yes	No	Yes				1915	HFrEF	21	15.1	850	16.3	841	17.1	829	17.9	850	16.5	841	622	nem		622	nem
278	70	Male	Yes	No	No	80	No	35	182	110	Yes	Yes	Yes	Yes	No	No				102	HFrEF	23	23.7	1359	21.6	1387	22.4	1320					789	nem		789	nem
279	71	Female	No	No	No	320	No	32.5	173	80	Yes	Yes	Yes	Yes	No	No				2767	HFrEF	20	16.4	1148	16.3	1164	14.3	1156	13.3	1135	13.2	1164	8	igen	Non-cardiovascular	8	nem
280	66	Female	No	No	No	94	No	15	170	93	Yes	Yes	Yes	Yes	No	No				2031	HFrEF	22	9.1	582	9.8	587	8.5	577	9.8	585	10.4	587	1952	nem		1952	nem
281	69	Male	No	No	No	102	No	37.5	172	73	Yes	Yes	Yes	No	No	No				1356	HFrEF	24	14.4	953	14.6	921	14.7	917	13.1	914	13.8	914	1182	nem		1182	nem
282	66	Male	Yes	No	No	80	No	20	171	111	Yes	Yes	Yes	Yes	Yes	Yes					HFrEF	24	15.9	1066	17.3	1094							2008	nem		2008	nem
283	70	Female	No	No	No	66	No	20	167	51	Yes	Yes	Yes	Yes	No	No				1099	HFrEF	18	14.5	633	13.3	555	12.6	561	10.1	566			457	nem		457	nem
284	68	Female	No	No	No	318	Yes	35	155	55	Yes	Yes	No	Yes	No	No				6511	HFrEF	20	7	735	8.5	728							23	igen	Non-cardiovascular	23	nem
285	66	Male	Yes	Yes	Yes	81	Yes	17.5	174	73	Yes	Yes	Yes	Yes	No	No				790	HFrEF	22	16	802	16.6	784	15.8	789	16.1	808			1705	igen	Cardiovascular	17	igen
286	66	Male	No	No	No	85	Yes	22.5	172	75	Yes	Yes	No	Yes	No	No				854	HFrEF	20	10.5	668	14	843	7.8	577	9.6	654	4.3	388	2008	nem		2008	nem
287	66	Female	Yes	Yes	No	489	Yes	30	158	66	Yes	Yes	Yes	Yes	No	No				13078	HFrEF	19	8.7	524	8.1	503	7.3	517	7.8	531	8.9	514	1791	nem		1791	nem
288	67	Female	No	No	No	53	Yes	30	167	90	Yes	Yes	No	No	No	No				497	HFrEF	22	16.8	608	12.4	432	9.5	373	13.7	531	7.9	373	1505	nem		1505	nem
289	65	Male	Yes	No	No	277	No	27.5	183	90	No	Yes	No	Yes	No	No				2835	HFrEF	22	23.1	792	23.5	784							162	igen	Cardiovascular	162	nem
290	67	Female	Yes	Yes	No	87	No	22.5	158	100	Yes	Yes	Yes	Yes	No	No					HFrEF	20	17.4	701	20.2	696	18.6	704					1608	nem		1502	igen
291	67	Male	Yes	Yes	No	107	Yes	35	180	92	Yes	Yes	No	Yes	Yes	Yes				367	HFrEF	21	23.2	1199	22.9	988	16	626					1380	nem		1380	nem
292	64	Male	No	No	No	68	No	17.5	181	94	Yes	Yes	Yes	Yes	No	No				2816	HFrEF	27	10.7	615	12.4	619	11.9	619	11.1	622	11.3	605	2411	nem		2411	nem
293	67	Female	No	No	No	59	No	25	170	90	Yes	Yes	Yes	Yes	No	No				2231	HFrEF	20	17.3	804	15.1	796	16.3	801	14.9	804	15.3	812	1414	nem		1414	nem
294	69	Male	Yes	No	Yes	93	No	22.5	185	85	Yes	Yes	Yes	Yes	Yes	Yes				647	HFrEF	24	17.4	815	17	804	16.5	787					379	nem		21	igen
295	68	Male	Yes	Yes	No	103	No	25	181	124	Yes	Yes	No	Yes	No	No				534	HFrEF	21	12.2	613	11.5	602	10.4	635	11.2	618	12.4	613	47	igen	Cardiovascular	39	igen
296	65	Male	Yes	Yes	Yes	95	No	35	178	112	Yes	Yes	No	Yes	No	Yes				1263	HFrEF	25	16.8	861	15.3	837	15.9	847					308	igen	Non-cardiovascular	308	nem
297	66	Male	Yes	No	No	75	No	30	173	79	Yes	Yes	Yes	Yes	No	No				956	HFrEF	24	8.6	564	9.4	554	8.9	593	10.4	572			1155	nem		1155	nem
298	65	Female	No	No	No	93	No	22.5	163	71	Yes	Yes	Yes	Yes	Yes	Yes				149	HFrEF	20	19.4	1270	19.9	1266							1392	nem		1392	nem
299	65	Female	No	No	No	63	No	12.5	196	53	Yes	Yes	No	Yes	No	No				4456	HFrEF	21	11	663	11.1	668	10.2	694	9.2	710			382	igen	Non-cardiovascular	382	nem
300	64	Male	Yes	Yes	No	108	No	25	180	88	Yes	No	No	No	No	No				834	HFrEF	23	17.4	682	18.6	728	18.1	671	17.8	678	16.2	696	12	igen	Non-cardiovascular	3	igen
301	63	Male	No	No	Yes	69	Yes	22.5	180	70	Yes	Yes	No	No	No	No				179	HFrEF	23	13.4	771	8.7	582							1800	nem		1800	nem
302	62	Male	Yes	No	No	74	Yes	25	180	72	Yes	Yes	No	No	No	No				314	HFrEF	24	18.6	910	8.7	627	14.6	826					1807	nem		1807	nem
303	63	Male	Yes	Yes	No	163	No	20	171	93	Yes	Yes	No	Yes	Yes	No				1106	HFrEF	25	7.8	576	19.9	978	9.6	526	19.1	804			1001	nem		1001	nem
304	60	Male	No	No	No	77	No	20	183	101	Yes	Yes	Yes	Yes	No	No				567	HFrEF	22	10.4	661	10	650	9.4	658	9.2	671			2016	nem		2016	nem
305	63	Male	Yes	Yes	No	317	No	37.5	165	97	Yes	Yes	No	Yes	No	No				769	HFrEF	23	21.5	924	20	920	21.8	920					965	nem		175	igen
306	61	Female	No	No	Yes	128	No	15	175	110	Yes	Yes	Yes	Yes	No	No				636	HFrEF	22	7.5	977	7.1	967	9.1	956					1660	nem		1660	nem
307	60	Male	No	No	No	88	No	20	182	85	Yes	Yes	No	Yes	No	No				3842	HFrEF	29	7.6	608	11.6	621	10.4	629					1829	nem		1829	nem
308	60	Male	No	Yes	No	110	Yes	27.5	177	150	Yes	Yes	Yes	Yes	No	No				378	HFrEF	25	14.4	693	16.6	630	9.3	514	19.1	633			1737	nem		1737	nem
309	61	Female	No	No	Yes	133	No	20	163	80	Yes	Yes	Yes	Yes	No	No				2264	HFrEF	22	11	654	10.8	661							1084	nem		552	igen
310	59	Female	Yes	No	Yes	134	No	17.5	163	48	Yes	Yes	Yes	Yes	No	Yes				171	HFrEF	23	14.5	671	14.7	687	14.5	692	14.5	674			1791	nem		27	igen
311	60	Male	Yes	Yes	No	70	No	17.5	175	73	Yes	Yes	No	Yes	No	Yes					HFrEF	21	11.3	587	10.7	576	10.7	573	9.7	587	10	562	1448	igen	Cardiovascular	876	igen
312	61	Male	Yes	No	Yes	74	No	20	174	86	Yes	Yes	No	Yes	No	No				581	HFrEF	20	20.8	674	21.2	652	20.1	658					185	igen	Cardiovascular	185	nem
313	57	Male	Yes	No	No	94	No	20	178	85.1	Yes	Yes	Yes	Yes	No	No				2701	HFrEF	22	7.5	928	7.8	949	8.4	928					669	igen	Cardiovascular	190	igen
314	60	Female	No	No	No	79	No	17.5	170	70	Yes	Yes	Yes	Yes	Yes	Yes				2290	HFrEF	21	12.1	633	11.2	641							1141	nem		1141	nem
315	58	Female	No	No	No	59	Yes	27.5	174	69	Yes	Yes	Yes	Yes	No	No				747	HFrEF	22	13	556	10.1	514	11.4	506	10.1	501	11.3	378	1840	nem		1840	nem
316	57	Female	No	No	No	75	No	22.5	173	80	Yes	Yes	No	Yes	No	No				1186	HFrEF	23	11.9	773	11.7	780	11.9	787	11	784			2163	nem		2163	nem
317	58	Male	No	No	No	156	No	12.5	190	84	Yes	Yes	No	Yes	No	No				1399	HFrEF	20	7.3	689	7	685	6.4	678	6.7	685	6.4	689	1616	nem		1616	nem
318	57	Male	Yes	Yes	No	100	No	17.5	165	65	Yes	Yes	Yes	Yes	No	Yes				144	HFrEF	19	11.1	1097	10.3	1069	9.4	1107	11.7	1104	14.7	1100	1451	nem		1451	nem
319	59	Male	No	No	No	92	Yes	35	169	133	Yes	Yes	Yes	Yes	No	No				240	HFrEF	20	7.2	464	2.2	343	2.7	367	8.1	425	12.5	635	519	nem		519	nem
320	60	Male	No	Yes	No	68	No	25	177	92	Yes	Yes	Yes	Yes	No	No				1163	HFrEF	27	12.7	622	13.2	646	13.5	642	13.1	622			351	nem		351	nem
321	56	Male	No	No	No	76	Yes	20	175	107	Yes	Yes	Yes	Yes	No	Yes				661	HFrEF	23	10.4	635	9	530	9.3	561					982	nem		982	nem
322	58	Female	No	No	No	91	Yes	12.5	162	60	Yes	Yes	Yes	Yes	No	No					HFrEF	20	8.2	601	7.4	614							414	nem		414	nem
323	55	Male	No	No	No	103	Yes	17.5	176	82	Yes	Yes	No	No	No	No				747	HFrEF	18	7.2	417	4.4	699	8.4	492	6	436	4.9	402	1101	nem		1101	nem
324	53	Female	No	No	No	76	No	25	161	62	Yes	Yes	Yes	No	Yes	Yes				101	HFrEF	19	21.6	858									1442	nem		1442	nem
325	55	Male	No	No	No	91	Yes	27.5	180	113	Yes	Yes	Yes	Yes	No	No				814	HFrEF	22	11.5	525	18.9	779	15.6	656	9.2	501			567	nem		567	nem
326	52	Female	No	No	No	67	Yes	22.5	160	120	Yes	Yes	Yes	Yes	No	No				145	HFrEF	21	12.3	633	12.6	464	16	749	11.9	640	12.5	619	1723	nem		1723	nem
327	55	Male	Yes	No	No	87	No	30	170	80	Yes	Yes	No	No	No	No				500	HFrEF	23	17.9	771	18.8	782							628	nem		628	nem
328	52	Male	No	No	No	75	No	25	180	96	Yes	Yes	Yes	Yes	No	No				877	HFrEF	22	22.4	598	22.4	582							1141	nem		1141	nem
329	52	Male	No	No	No	130	Yes	15	188	110	Yes	Yes	Yes	Yes	Yes	No					HFrEF	24	12.9	743	14.8	754	12.9	742					1262	nem		1262	nem
330	48	Female	No	No	No	51	No	15	165	75	Yes	Yes	Yes	Yes	No	No				3168	HFrEF	23	9.2	774	9.4	740	10	766					259	igen	Cardiovascular	218	igen
331	44	Male	No	Yes	No	100	No	30	180	118	Yes	Yes	Yes	Yes	No	Yes				130	HFrEF	24	12.4	642	14.7	680	13.1	651	12.6	659	14.4	675	1104	nem		1104	nem
332	45	Male	No	No	No	99	Yes	37.5	187	151	Yes	Yes	No	Yes	No	No				269	HFrEF	24	9.5	663	11.5	895							483	nem		483	nem
333	36	Male	Yes	No	No	69	No	37.5	186	72	Yes	Yes	Yes	No	No	Yes					HFrEF	18	24.6	820	24.4	829	24	804	24.2	796			1014	nem		1014	nem
334	28	Female	No	No	No	80	No	12.5	170	69	Yes	Yes	No	No	No	No				457	HFrEF	19	11.3	485	12.6	480	12.2	480	10.9	480	11.4	480	1482	nem		1482	nem

## Sheet: Excluded
Case number																															325/325							Eko svar					Diagnoskoder					Devicebehandling
	Age	Sex	Ischemic etiology	Diabetes	COPD	Creatinine	Atrial fibrillation/flutter	LVEF	Height	Weight	ACEi/ARB	Beta receptor blocker	MRA	Diuretics	CRT	ICD	E/Ea	LAV	Wall thickness avg	BNP	LVEF category										Personnummer	Namn	InDatum	UtDatum	Skall ingå i studien	Eko datum	Aortainsuff grad	EF	TR max gradient	RAP	Längd	Vikt	HOCM diagnos	Aortastenos (signifikant)	HF etiologi	Diabetes	KOL	CRT	ICD
1	92	Female	Yes	No	No	102	No	30	155	65	Yes	Yes	No	Yes	No	No				1312	HFrEF										19230701-6887	Södervall Marianne	2015-07-13	2015-07-20	1	2015-07-15	0/(I)	30	33	10	155	65	Nej	Nej	Ischemisk	Nej	Nej	Nej	Nej
2	77	Male	Yes	No	Yes	110	Yes	47.5	180	90	Yes	Yes	Yes	Yes	No	No		152	14	650	HFmrEF										19350115-6818	Haglund Sten	2011-09-23	2011-09-28	1	2012-03-12	0/(I)	47.5	50	5	180	90	Nej	Nej	Ischemisk	Nej	Ja	Nej	Nej
3	71	Male	Yes	Yes	No	579	No	32.5	155	80	No	No	No	Yes	No	No				1681	HFrEF										19420706-6699	Sandberg Torbjörn	2013-06-23	2013-07-01	1	2013-06-26	0/(I)	32.5	33	5	155	80	Nej	Nej	Ischemisk	Ja	Nej	Nej	Nej
4	86	Male	Yes	No	No	114	Yes	25	154	70	Yes	Yes	Yes	Yes	No	No				411	HFrEF										19301124-6653	Öberg Roy	2016-08-18	2016-08-21	1	2016-12-29	0/(I)	25	22	8	154	70	Nej	Nej	Ischemisk	Nej	Nej	Nej	Nej
5	87	Female	No	Yes	No	126	No	35	163	82	Yes	Yes	Yes	Yes	No	No				275	HFrEF										19280926-6600	Andersson Dagmar	2016-02-04	2016-02-11	1	2016-02-05	I	35	55	10	163	82	Nej	Nej	Icke-ischemisk	Ja	Nej	Nej	Nej
6	72	Male	Yes	No	No		No	17.5	182	95	Yes	Yes	No	Yes	No	No					HFrEF										19380508-6919	Persson Börje	2010-05-21	2010-05-22	0	2010-05-21	0/(I)	17.5	42		182	95	Nej	Nej	Ischemisk	Nej	Nej	Nej	Nej
7	80	Female	Yes	Yes	No	78	Yes	57.5	168	80	Yes	Yes	Yes	Yes	No	No	17.7143	138	13.5	354	HFpEF										19300320-9081	Özer Simuni	2010-03-25	2010-03-29	1	2010-04-22	0/(I)	57.5	31	5	168	80	Nej	Nej	Ischemisk	Ja	Nej	Nej	Nej
8	72	Male	No	No	No	78	No	15	172	65	Yes	Yes	Yes	Yes	No	No				2839	HFrEF										19440203-6810	Johansson Lennart	2016-04-01	2016-04-05	1	2016-03-31	0/(I)	15	40	15	172	65	Nej	Nej	Icke-ischemisk	Nej	Nej	Nej	Nej
9	88	Male	Yes	Yes	No	158	No	20	182	82	No	No	No	No	No	No				858	HFrEF										19260420-6835	Arvidsson Gösta	2013-12-05	2013-12-07	1	2013-12-06	0/(I)	20	30	15	182	82	Nej	Nej	Ischemisk	Ja	Nej	Nej	Nej
10	58	Male	No	No	No	262	No	30	175	90	Yes	Yes	Yes	Yes	No	No				3290	HFrEF										19570709-6334	Hedlund Sylve	2015-07-10	2015-07-15	1	2015-07-10	0/(I)	30	25	5	175	90	Nej	Nej	Icke-ischemisk	Nej	Nej	Nej	Nej
11	65	Male	Yes	Yes	No	73	Yes	45	174	84	Yes	Yes	No	Yes	No	No		113	13	186	HFmrEF										19490721-6719	Persson Lennart	2014-06-18	2014-06-19	1	2014-06-23	0/(I)	45	24	5	174	84	Nej	Nej	Ischemisk	Ja	Nej	Nej	Nej
12	79	Male	No	No	No	102	No	60		58.6	Yes	Yes	Yes	Yes	No	No		210	12	492	HFpEF										19370416-7513	Vesterlind Jan	2016-01-18	2016-01-22	1	2016-01-20	0/(I)	60	40	15		58.6	Nej	Nej	Icke-ischemisk	Nej	Nej	Nej	Nej
13	85	Male	Yes	No	No	208	No	15	187	97	Yes	Yes	No	Yes	No	No				1124	HFrEF										19260820-6690	Kanedal Bernt	2011-04-26	2011-05-03	1	2011-04-26	0/(I)	15	42	13	187	97	Nej	Nej	Ischemisk	Nej	Nej	Nej	Nej
14	68	Female	No	No	No	68	No	40	162	93	Yes	Yes	Yes	Yes	No	No	14.1429	104	11.5	301	HFmrEF										19460407-6846	Karlsson Birgitta	2013-09-19	2013-09-25	1	2013-09-18	0/(I)	40			162	93	Nej	Nej	Icke-ischemisk	Nej	Nej	Nej	Nej
15	83	Female	No	No	No	101	Yes	30	166	92	No	Yes	Yes	Yes	No	No				508	HFrEF										19280512-6964	Dahl Ruth	2011-01-24	2011-02-03	1	2011-01-19	I	30			166	92	Nej	Nej	Icke-ischemisk	Nej	Nej	Nej	Nej
16	78	Female	Yes	No	No	153	Yes	20	155	55	Yes	Yes	No	Yes	No	No				3398	HFrEF										19351023-6601	Andersson Marianne	2014-02-21	2014-02-24	1	2014-02-24	I	20	25	13	155	55	Nej	Nej	Ischemisk	Nej	Nej	Nej	Nej
17	91	Female	Yes	Yes	No	89	No	25	165	65	Yes	Yes	No	Yes	No	No				1341	HFrEF										19221125-1067	Hedberg Agda Vilhelmina	2013-07-01	2013-07-03	1	2013-07-03	I	25			165	65	Nej	Nej	Ischemisk	Ja	Nej	Nej	Nej
18	73	Female	No	No	No	79	No	17.5	162	69	Yes	Yes	Yes	No	No	Yes				835	HFrEF										19371023-2301	Brage Gun	2010-12-17	2010-12-18	1	2011-01-03	0/(I)	17.5	20	5	162	69	Nej	Nej	Icke-ischemisk	Nej	Nej	Nej	Ja
19	89	Male	Yes	No	No	53	No	32.5	165	75	Yes	Yes	No	Yes	No	No				865	HFrEF										19210815-6841	Flood Brita	2011-01-14	2011-01-18	1	2011-01-17	0/(I)	32.5	20	5	165	75	Nej	Nej	Ischemisk	Nej	Nej	Nej	Nej
20	77	Female	Yes	Yes	Yes	91	No	50	157	101	No	No	No	Yes	No	No	12.6667	67	13.5	396	HFpEF										19370918-6609	Lindahl Mona	2014-09-17	2014-09-19	1	2014-09-15	0/(I)	50			157	101	Nej	Nej	Ischemisk	Ja	Ja	Nej	Nej
21	88	Male	No	No	No	279	No	22.5		81	Yes	Yes	No	Yes	No	No				4020	HFrEF										19280921-6811	Eriksson Ingemar	2016-06-20	2016-07-11	1	2016-06-20	I	22.5	35	15		81	Nej	Nej	Icke-ischemisk	Nej	Nej	Nej	Nej
22	71	Male	Yes	Yes	No	82	No	20			Yes	Yes	Yes	Yes	No	No				1837	HFrEF										19390622-6653	Bursell Stig	2010-02-23	2010-02-27	1	2010-02-24	0/(I)	20	19				Nej	Nej	Ischemisk	Ja	Nej	Nej	Nej
23	71	Male	No	No	No	82	Yes	15	187	90	Yes	Yes	Yes	Yes	No	No				823	HFrEF										19420913-6896	Ahl Bengt Eric	2013-08-23	2013-08-27	1	2013-08-26	0/(I)	15	45	15	187	90	Nej	Nej	Icke-ischemisk	Nej	Nej	Nej	Nej
24	85	Male	Yes	No	No	78	Yes	25			Yes	Yes	Yes	Yes	No	No				828	HFrEF										19241231-1215	Larsson Rune Bernhard	2010-01-19	2010-01-21	1	2010-01-20	0/(I)	25	43	15			Nej	Nej	Ischemisk	Nej	Nej	Nej	Nej
25	75	Male	No	No	No	186	No	55	172	67	Yes	Yes	No	Yes	Yes	No		102	10	1516	HFpEF										19400410-6235	Brandberg Mats	2015-02-16	2015-02-21	1	2015-05-28	0/(I)	55	25		172	67	Nej	Nej	Icke-ischemisk	Nej	Nej	Ja	Nej
26	58	Male	Yes	No	No	72	No	27.5			Yes	Yes	Yes	Yes	No	Yes					HFrEF										19520301-3312	Ljung Anders	2010-03-16	2010-03-19	1	2010-08-19	0/(I)	27.5					Nej	Nej	Ischemisk	Nej	Nej	Nej	Ja
27	75	Female	No	No	No	103	No	40			Yes	Yes	Yes	Yes	No	No	15.875	127	11.5	1321	HFmrEF										19390122-6807	Källström Barbro	2014-04-27	2014-04-28	1	2014-04-28	0/(I)	40	25				Nej	Nej	Icke-ischemisk	Nej	Nej	Nej	Nej
28	85	Male	No	No	No	101	Yes	50			Yes	No	No	Yes	No	No	5.2381	134	13	1727	HFpEF										19250731-6897	Gustafsson Birger	2010-02-25	2010-02-27	1	2010-03-02	I	50	17	3			Nej	Nej	Icke-ischemisk	Nej	Nej	Nej	Nej
29	76	Male	Yes	Yes	No	78	Yes	50	178	79	Yes	Yes	Yes	No	No	No		175	12.5	1162	HFpEF										19371205-6617	Eriksson Per	2013-09-09	2013-09-12	1	2013-09-10	0/(I)	50	33	17	178	79	Nej	Nej	Ischemisk	Ja	Nej	Nej	Nej
30	80	Male	Yes	Yes	No	171	Yes	15	170	66	Yes	Yes	No	Yes	No	No				2040	HFrEF										19300930-6618	Yngvesson Åke	2010-08-20	2010-08-21	1	2010-11-02	0/(I)	15	40	10	170	66	Nej	Nej	Ischemisk	Ja	Nej	Nej	Nej
31	86	Male	Yes	No	No	210	Yes	60	169	75	Yes	Yes	No	Yes	No	No		91	13	1127	HFpEF										19290719-6634	Holmberg Bengt	2015-12-02	2015-12-09	0	2015-12-02	I	60	49	16	169	75	Nej	Nej	Ischemisk	Nej	Nej	Nej	Nej
32	75	Female	Yes	No	No	58	No	20	156	76	Yes	Yes	Yes	Yes	No	No				1477	HFrEF										19410115-9780	Fetah Senija	2016-06-17	2016-06-21	1	2016-06-19	0/(I)	20	50	5	156	76	Nej	Nej	Ischemisk	Nej	Nej	Nej	Nej
33	69	Male	Yes	Yes	No	60	Yes	25	178	90	Yes	Yes	No	Yes	No	No					HFrEF										19431217-6813	Olsson Anders	2013-05-20	2013-05-28	1	2013-05-22	0/(I)	25	40	5	178	90	Nej	Nej	Ischemisk	Ja	Nej	Nej	Nej
34	59	Male	No	No	No	107	No	22.5	174	120	Yes	Yes	Yes	Yes	No	No				1919	HFrEF										19510721-6573	Weiland Klaus	2010-03-30	2010-04-03	1	2010-03-30	I	22.5			174	120	Nej	Nej	Icke-ischemisk	Nej	Nej	Nej	Nej
35	89	Female	No	No	No	122	Yes	50	162	78.3	Yes	Yes	No	Yes	No	No		90	15.5	935	HFpEF										19260807-6804	Bernström Brita	2015-03-19	2015-03-23	1	2015-03-23	0/(I)	50	40	10	162	78.3	Nej	Nej	Icke-ischemisk	Nej	Nej	Nej	Nej
36	89	Male	Yes	No	No	185	Yes	20	176	54	No	Yes	No	No	No	No				7812	HFrEF										19260618-2158	Johansson Elving	2015-10-15	2015-10-30	1	2015-10-15	0/(I)	20	35	10	176	54	Nej	Nej	Ischemisk	Nej	Nej	Nej	Nej
37	73	Male	No	No	No	103	No	25	181	96	Yes	Yes	No	Yes	No	No					HFrEF										19420707-6854	Bergström Göran	2015-07-10	2015-07-12	1	2015-10-01	0/(I)	25		10	181	96	Nej	Nej	Icke-ischemisk	Nej	Nej	Nej	Nej
38	79	Male	Yes	Yes	No	145	Yes	35			Yes	Yes	No	Yes	No	No					HFrEF										19320619-6853	Kling Rolf	2011-04-06	2011-04-08	0	2011-04-07	0/(I)	35					Nej	Nej	Ischemisk	Ja	Nej	Nej	Nej
39	82	Female	Yes	No	Yes		No	45			Yes	Yes	Yes	Yes	No	No	12.7	88	13.5	519	HFmrEF										19300331-6829	Wirén Ulla	2012-07-31	2012-08-08	0	2012-08-01	I	45	25				Nej	Nej	Ischemisk	Nej	Ja	Nej	Nej
40	73	Female	Yes	Yes	No	77	No	42.5	152	61	No	Yes	Yes	Yes	No	No	30.8333	74	12	2133	HFmrEF										19380125-6805	Gustavsson Ingrid	2011-02-26	2011-03-14	1	2011-03-01	0/(I)	42.5	25		152	61	Nej	Nej	Ischemisk	Ja	Nej	Nej	Nej
41	74	Female	Yes	No	No	70	No	57.5	159	73	Yes	Yes	No	Yes	No	No	10.7059	156	11	287	HFpEF										19380116-6863	Pedersen Lise-Lott	2011-10-25	2011-10-27	1	2011-10-27	0/(I)	57.5			159	73	Nej	Nej	Ischemisk	Nej	Nej	Nej	Nej
42	68	Male	Yes	Yes	No	130	No	17.5	182	90	Yes	Yes	Yes	Yes	Yes	Yes				186	HFrEF										19430501-6612	Lundin Dan	2011-08-18	2011-08-19	1	2011-08-18	0/(I)	17.5			182	90	Nej	Nej	Ischemisk	Ja	Nej	Ja	Ja
43	62	Female	Yes	Yes	No	52	No	30	166	71	Yes	Yes	Yes	Yes	No	No				638	HFrEF										19530905-6603	Björkeroth Marita	2015-03-21	2015-03-25	1	2015-03-25	0/(I)	30	30	15	166	71	Nej	Nej	Ischemisk	Ja	Nej	Nej	Nej
44	88	Female	Yes	No	No	76	Yes	35	161	80	No	Yes	Yes	Yes	No	No				362	HFrEF										19250809-6605	Holmberg Ulla	2013-01-27	2013-02-04	1	2013-01-24	0/(I)	35	35	8	161	80	Nej	Nej	Ischemisk	Nej	Nej	Nej	Nej
45	96	Male	Yes	No	No	319	No	70	175	75	No	No	No	Yes	No	No			12.5	928	HFpEF										19170909-7354	Resare Per Edner Bertil	2014-01-31	2014-02-02	1	2015-07-16	I	70	31	10	175	75	Nej	Nej	Ischemisk	Nej	Nej	Nej	Nej
46	75	Female	Yes	Yes	No	137	No	15			Yes	Yes	No	Yes	No	Yes				1888	HFrEF										19351009-6823	Karlsson Ingrid Inga-Britta	2010-04-13	2010-04-15	1	2015-11-30	0/(I)	15	25				Nej	Nej	Ischemisk	Ja	Nej	Nej	Ja
47	76	Male	Yes	Yes	No	236	No	27.5	186	86	Yes	Yes	No	Yes	No	No				2712	HFrEF										19400326-1692	Östlin Per	2016-04-21	2016-04-22	1	2016-04-22	0/(I)	27.5	50	15	186	86	Nej	Nej	Ischemisk	Ja	Nej	Nej	Nej
48	73	Female	No	No	No	65	No	15	163	55	Yes	No	Yes	No	Yes	No					HFrEF										19380512-6442	Planefors Anita	2011-04-12	2011-04-15	1	2011-04-14	0/(I)	15			163	55	Nej	Nej	Icke-ischemisk	Nej	Nej	Ja	Nej
49	79	Female	No	Yes	No	122	Yes	60	157	75	Yes	Yes	Yes	Yes	No	No	13.25	66	8.5	1421	HFpEF										19310829-6801	Lund Dagny	2010-03-29	2010-04-01	1	2011-04-01	0/(I)	60	60	5	157	75	Nej	Nej	Icke-ischemisk	Ja	Nej	Nej	Nej
50	89	Female	Yes	Yes	Yes	140	No	45	160	43	Yes	Yes	No	Yes	No	No			12	3112	HFmrEF										19260529-6967	Berglund Margareta	2015-10-14	2015-10-19	1	2015-10-16	I	45	35	15	160	43	Nej	Nej	Ischemisk	Ja	Ja	Nej	Nej
51	87	Female	No	No	No	36	No	20	164	60.2	Yes	Yes	No	Yes	No	No				2337	HFrEF										19280918-6626	Sjölinder Svea Ulla-Britt	2015-07-23	2015-07-28	1	2015-07-24	0/(I)	20	34	10	164	60.2	Nej	Nej	Icke-ischemisk	Nej	Nej	Nej	Nej
52	95	Male	Yes	Yes	No	108	Yes	30	170	85	Yes	Yes	Yes	Yes	No	No				578	HFrEF										19210706-6876	Johansson Åke	2016-03-30	2016-04-06	1	2016-04-01	0/(I)	30	35	5	170	85	Nej	Nej	Ischemisk	Ja	Nej	Nej	Nej
53	66	Female	No	No	Yes	59	Yes	20	168	56.9	Yes	Yes	Yes	Yes	No	No				1647	HFrEF										19450909-6824	Berg Christina	2011-10-24	2011-10-31	1	2011-10-25	0/(I)	20	40	10	168	56.9	Nej	Nej	Icke-ischemisk	Nej	Ja	Nej	Nej
54	86	Male	Yes	No	No	83	Yes	60	170	67	Yes	Yes	No	Yes	No	No	10.6957	103	11.5	808	HFpEF										19290623-6811	Johansson Rune	2015-06-11	2015-06-12	1	2015-12-08	0/(I)	60	42	50	170	67	Nej	Nej	Ischemisk	Nej	Nej	Nej	Nej
55	60	Male	No	No	No	133	No	17.5			No	No	No	No	No	No				6932	HFrEF										19530116-6657	Ahlbom Roger	2013-02-19	2013-02-24	1	2013-02-20	0/(I)	17.5	30				Nej	Nej	Icke-ischemisk	Nej	Nej	Nej	Nej
56	65	Male	No	No	No	80	No	70	179	132.6	Yes	Yes	No	Yes	No	No	8.78571	234	12.5	401	HFpEF										19460523-7058	Östholm Magnus	2011-07-07	2011-07-10	1	2011-07-11	0/(I)	70			179	132.6	Nej	Nej	Icke-ischemisk	Nej	Nej	Nej	Nej
57	62	Male	No	Yes	No	139	No	25		113	Yes	Yes	Yes	Yes	Yes	Yes				797	HFrEF										19470907-7517	Kihlström Tommy	2010-01-25	2010-01-29	1	2010-02-22	0/(I)	25	41			113	Nej	Nej	Icke-ischemisk	Ja	Nej	Ja	Ja
58	65	Female	Yes	Yes	No	272	No	50	154	65	Yes	Yes	No	Yes	No	No		56	7.5	1978	HFpEF										19501222-6626	Karlsson Birgitta	2015-11-08	2015-11-16	1	2015-11-04	0/(I)	50	25		154	65	Nej	Nej	Ischemisk	Ja	Nej	Nej	Nej
59	90	Female	No	No	No	60	No	35		87	Yes	Yes	No	Yes	No	No				889	HFrEF										19270321-6602	Andersson Viola	2016-12-15	2016-12-17	1	2016-12-16	0/(I)	35				87	Nej	Nej	Icke-ischemisk	Nej	Nej	Nej	Nej
60	83	Female	Yes	No	Yes	112	Yes	52.5		127.5	Yes	Yes	Yes	Yes	No	Yes		77	12.5	1188	HFpEF										19271015-6148	Björk Elsa	2010-12-13	2010-12-16	1	2010-12-13	0/(I)	52.5	37	5		127.5	Nej	Nej	Ischemisk	Nej	Ja	Nej	Ja
61	80	Female	Yes	No	Yes	76	Yes	70	160	80.1	Yes	Yes	Yes	No	No	No		99	11.5	154	HFpEF										19310303-6806	Hermansson Marianne	2011-01-11	2011-01-17	1	2012-01-18	0/(I)	70	50	10	160	80.1	Nej	Nej	Ischemisk	Nej	Ja	Nej	Nej
62	85	Female	Yes	Yes	No	116	Yes	17.5	168	70	Yes	No	No	Yes	No	No				1123	HFrEF										19270331-6642	Andersson Karin Maria	2011-11-22	2011-11-24	1	2011-11-21	I	17.5	20	5	168	70	Nej	Nej	Ischemisk	Ja	Nej	Nej	Nej
63	65	Female	No	No	No	83	No	25	168	73	Yes	Yes	No	Yes	No	No				2349	HFrEF										19451110-6603	Claesson Eva Matilda	2010-07-25	2010-07-30	1	2010-07-26	0/(I)	25	22		168	73	Nej	Nej	Icke-ischemisk	Nej	Nej	Nej	Nej
64	71	Male	Yes	No	Yes	34	No	20	156		No	No	No	No	No	No				2153	HFrEF										19450831-8989	Arksenius Maj-Britt	2016-11-29	2016-12-04	1	2016-11-30	0/(I)	20			156		Nej	Nej	Ischemisk	Nej	Ja	Nej	Nej
65	64	Male	Yes	No	No	106	No	27.5			Yes	Yes	No	Yes	No	No				3304	HFrEF										19471115-1177	Dawoud Ahmed Mahmoud	2011-04-26	2011-05-08	1	2011-04-27	I	27.5	40	10			Nej	Nej	Ischemisk	Nej	Nej	Nej	Nej
66	59	Male	Yes	No	No	85	No	22.5	170	76.2	Yes	Yes	No	Yes	No	No				2661	HFrEF										19531231-4353	Martinsson Stefan	2012-12-03	2012-12-05	1	2012-12-04	0/(I)	22.5	65	5	170	76.2	Nej	Nej	Ischemisk	Nej	Nej	Nej	Nej
67	56	Male	No	No	No	112	Yes	20	185	70	Yes	Yes	Yes	No	No	No				1769	HFrEF										19570507-6957	Jansson Mats	2012-11-19	2012-11-23	1	2012-11-20	0/(I)	20			185	70	Nej	Nej	Icke-ischemisk	Nej	Nej	Nej	Nej
68	73	Male	Yes	No	No	237	No	30		75.9	No	Yes	No	Yes	No	No				1084	HFrEF										19390320-8035	Fredriksson Bengt	2011-10-03	2011-10-14	1	2011-10-03	0/(I)	30	50	5		75.9	Nej	Nej	Ischemisk	Nej	Nej	Nej	Nej
69	86	Female	No	Yes	No	63	No	70	164	73	Yes	Yes	Yes	Yes	No	No			13	275	HFpEF										19290804-6622	Nylund Maj-Britt	2015-05-25	2015-05-28	1	2015-05-27	0/(I)	70	63	2	164	73	Nej	Nej	Icke-ischemisk	Ja	Nej	Nej	Nej
70	90	Female	Yes	No	No	123	No	50			Yes	No	No	Yes	No	No		116	14.5	1148	HFpEF										19220814-6825	Karlsson Hervor	2012-02-14	2012-02-16	1	2012-02-16	I	50	38				Nej	Nej	Ischemisk	Nej	Nej	Nej	Nej
71	58	Female	No	No	No	71	No	17.5	172	74	Yes	Yes	No	Yes	Yes	Yes				587	HFrEF										19530821-6604	Sidetun Ryding Ann	2011-04-12	2011-04-15	1	2011-04-12	0/(I)	17.5	30	5	172	74	Nej	Nej	Icke-ischemisk	Nej	Nej	Ja	Ja
72	52	Female	Yes	No	No	79	No	45	164	85.5	Yes	Yes	Yes	Yes	No	No	15.1667	110	12	1339	HFmrEF										19640629-6662	Pihkanen Ulla	2016-12-06	2016-12-09	1	2016-12-08	0/(I)	45			164	85.5	Nej	Nej	Ischemisk	Nej	Nej	Nej	Nej
73	74	Female	Yes	Yes	Yes		Yes	55	156	50	Yes	Yes	No	Yes	No	No		54	10.5	658	HFpEF										19361019-8909	Öhman Gertrud	2010-10-08	2010-10-08	0	2010-10-08	0/(I)	55			156	50	Nej	Nej	Ischemisk	Ja	Ja
74	73	Male	Yes	Yes	No	119	Yes	65	169	95	Yes	Yes	Yes	Yes	No	No		98	11.5	305	HFpEF										19390318-6892	Malm Lennart	2012-08-20	2012-08-23	1	2013-05-22	0/(I)	65	40	10	169	95	Nej	Nej	Ischemisk	Ja	Nej	Nej	Nej
75	79	Female	No	No	No	84	No	37.5	168	54.5	No	Yes	No	No	No	No				1558	HFrEF										19320704-6602	Eriksson Ulla	2011-08-26	2011-09-06	1	2011-08-29	I	37.5	22		168	54.5	Nej	Nej	Icke-ischemisk	Nej	Nej	Nej	Nej
76	41	Male	No	Yes	No	146	No	27.5	165	70	Yes	Yes	No	No	No	No				483	HFrEF										19691104-6636	Johansson Tobias	2010-11-26	2010-12-01	1	2010-11-25	0/(I)	27.5	70	10	165	70	Nej	Nej	Icke-ischemisk	Ja	Nej	Nej	Nej
77	65	Female	Yes	No	No	83	No	60	163	68.5	No	No	Yes	Yes	No	No	12.8333	96	9	643	HFpEF										19460303-6866	Göthlin Ywonne	2010-09-23	2010-10-12	1	2010-09-24	0/(I)	60	27	15	163	68.5	Nej	Nej	Ischemisk	Nej	Nej	Nej	Nej
78	47	Female	No	No	No	77	No	45	160	50	Yes	No	No	No	No	No	15.4118	73	10	989	HFmrEF										19660226-4142	Szemiel Iwona	2013-06-02	2013-06-04	1	2013-06-03	0/(I)	45	25	5	160	50	Nej	Nej	Icke-ischemisk	Nej	Nej	Nej	Nej
79	76	Male	Yes	Yes	No	100	Yes	17.5	172	95	No	Yes	Yes	Yes	No	No				1896	HFrEF										19380412-6831	Haglund Björn	2014-01-24	2014-01-26	1	2014-11-11	0/(I)	17.5	25	20	172	95	Nej	Nej	Ischemisk	Ja	Nej	Nej	Nej
80	67	Male	Yes	Yes	No	72	No	10	187	116	Yes	Yes	Yes	Yes	No	No				992	HFrEF										19430108-6874	Augustsson Bror	2010-04-08	2010-04-13	1	2010-04-09	0/(I)	10	29		187	116	Nej	Nej	Ischemisk	Ja	Nej	Nej	Nej
81	29	Female	No	No	No	48	No	45			Yes	Yes	No	No	No	No	7.06667	69	12	101	HFmrEF										19820103-5089	Abdulle Abshira	2011-06-09	2011-06-14	1	2011-06-09	0/(I)	45	15	5			Nej	Nej	Icke-ischemisk	Nej	Nej	Nej	Nej
82	70	Male	Yes	Yes	No	109	Yes	65	181	92.6	Yes	No	Yes	Yes	No	No	14.8	176	15	1506	HFpEF										19410608-2359	Ericsson Lars Göran	2010-11-20	2010-11-26	1	2010-11-22	0/(I)	65	50	10	181	92.6	Nej	Nej	Ischemisk	Ja	Nej	Nej	Nej
83	68	Female	Yes	Yes	No	129	No	35	154	72	Yes	Yes	No	Yes	Yes	No				479	HFrEF										19420206-6108	Knutson Berit Margareta	2010-06-23	2010-06-24	1	2011-01-26	0/(I)	35			154	72	Nej	Nej	Ischemisk	Ja	Nej	Ja	Nej
84	78	Female	No	No	No	79	No	40	155	60	Yes	Yes	Yes	Yes	No	No		52	12	343	HFmrEF										19330331-7303	Mattsson Inga	2011-08-09	2011-08-12	1	2011-08-10	0/(I)	40	30	5	155	60	Nej	Nej	Icke-ischemisk	Nej	Nej	Nej	Nej
85	86	Female	No	No	No	85	Yes	17.5	145	45	Yes	Yes	No	Yes	No	No				2531	HFrEF										19250610-6802	Malm Ella Maria Elisabet	2011-07-03	2011-07-15	1	2011-07-06	0/(I)	17.5	45	10	145	45	Nej	Nej	Icke-ischemisk	Nej	Nej	Nej	Nej
86	70	Male	No	Yes	No	82	Yes	45	183	114	Yes	Yes	Yes	Yes	No	No		199	15.5	1622	HFmrEF										19460119-6639	Åberg Anders	2015-08-20	2015-08-23	1	2015-08-21	0/(I)	45	35	5	183	114	Nej	Nej	Icke-ischemisk	Ja	Nej	Nej	Nej
87	83	Male	No	No	No	143	No	30	171	98	No	Yes	No	Yes	No	No				853	HFrEF										19320306-6836	Säfström Knut	2015-07-15	2015-07-21	1	2015-07-16	0/(I)	30	28	5	171	98	Nej	Nej	Icke-ischemisk	Nej	Nej	Nej	Nej
88	82	Male	Yes	No	Yes	77	No	17.5			Yes	Yes	No	Yes	No	No					HFrEF										19280516-6846	Järnmark Margot	2010-01-22	2010-01-27	1	2010-01-20	0/(I)	17.5	21	9			Nej	Nej	Ischemisk	Nej	Ja	Nej	Nej
89	92	Male	No	Yes	No	83	Yes	45	165	52	Yes	No	Yes	Yes	No	No		72	11.5	457	HFmrEF										19241022-6803	Hjalmarsson Sigrid Marianne Vi	2016-04-09	2016-04-11	1	2016-04-11	I	45	35	10	165	52	Nej	Nej	Icke-ischemisk	Ja	Nej	Nej	Nej
90	75	Male	No	No	No	86	Yes	40			Yes	Yes	No	Yes	No	No		63	12	1199	HFmrEF										19370707-0052	Kalling Per-Göran	2012-01-19	2012-01-28	1	2012-01-17	0/(I)	40	40	5			Nej	Nej	Icke-ischemisk	Nej	Nej	Nej	Nej
91	76	Female	Yes	Yes	No	90	No	60			Yes	No	Yes	Yes	No	No	16.3333	86	14.5	186	HFpEF										19340105-9203	Bilic Naila	2010-03-15	2010-03-22	1	2010-03-17	0/(I)	60	22	5			Nej	Nej	Ischemisk	Ja	Nej	Nej	Nej
92	48	Male	No	No	No	111	No	17.5	182	101	Yes	Yes	No	Yes	No	No				1277	HFrEF										19660528-6753	Svensson Håkan	2014-10-30	2014-11-03	1	2014-10-31	0/(I)	17.5	50	15	182	101	Nej	Nej	Icke-ischemisk	Nej	Nej	Nej	Nej
93	85	Male	Yes	No	No	112	Yes	12.5	180	83	Yes	Yes	Yes	Yes	No	No				273	HFrEF										19281010-2950	Fors Helmer	2013-10-29	2013-10-30	1	2013-10-30	0/(I)	12.5	39	11	180	83	Nej	Nej	Ischemisk	Nej	Nej	Nej	Nej
94	68	Female	No	No	No	122	Yes	27.5		136	Yes	Yes	Yes	Yes	No	No					HFrEF										19421124-6204	Skalstad Birgitta	2010-12-13	2010-12-17	1	2010-12-14	0/(I)	27.5	35	5		136	Nej	Nej	Icke-ischemisk	Nej	Nej	Nej	Nej
95	88	Female	No	No	No	98	No	30	172	70	Yes	Yes	Yes	Yes	No	No				7682	HFrEF										19270521-6980	Wolf Viola	2015-06-22	2015-07-06	1	2015-06-25	I	30	35	10	172	70	Nej	Nej	Icke-ischemisk	Nej	Nej	Nej	Nej
96	69	Female	Yes	Yes	No	54	No	35	157	99.5	Yes	Yes	No	Yes	Yes	Yes					HFrEF										19420513-6882	Breij Sara	2010-12-14	2010-12-16	1	2013-08-01	0/(I)	35	35	5	157	99.5	Nej	Nej	Ischemisk	Ja	Nej	Ja	Ja
97	64	Female	Yes	No	Yes	145	No	57.5			Yes	Yes	Yes	Yes	Yes	No	7.63636	59	12.5	187	HFpEF										19461028-1620	Bäckström Gudrun	2010-07-20	2010-07-22	1	2011-03-02	0/(I)	57.5	32				Nej	Nej	Ischemisk	Nej	Ja	Ja	Nej
98	90	Female	Yes	No	No	122	No	12.5	158	55	No	Yes	No	Yes	No	No				7020	HFrEF										19251104-0749	Nilsson Elise	2015-07-03	2015-07-20	1	2015-07-08	I	12.5	25	5	158	55	Nej	Nej	Ischemisk	Nej	Nej	Nej	Nej
99	79	Male	Yes	No	Yes	92	Yes	47.5	187	80	No	Yes	No	No	No	No	6.58333	116	11	1103	HFmrEF										19330330-5019	Johansson Sven Inge	2012-07-05	2012-07-11	1	2012-07-06	0/(I)	47.5	45	10	187	80	Nej	Nej	Ischemisk	Nej	Ja	Nej	Nej
100	86	Female	Yes	No	No	118	Yes	47.5		53	Yes	Yes	No	Yes	No	No	13.5	146	10.5	654	HFmrEF										19250101-0124	Youssef Mariam	2010-09-13	2010-09-14	1	2010-09-14	0/(I)	47.5				53	Nej	Nej	Ischemisk	Nej	Nej	Nej	Nej
101	78	Female	No	Yes	No	95	No	27.5	160	64	Yes	Yes	No	Yes	No	No					HFrEF										19380429-6808	Lindeborg Els-Britt	2015-11-16	2015-11-18	1	2016-07-04	0/(I)	27.5			160	64	Nej	Nej	Icke-ischemisk	Ja	Nej	Nej	Nej
102	64	Female	Yes	Yes	Yes	198	No	47.5	150	90	No	Yes	No	Yes	No	No	32.3333	96	10	623	HFmrEF										19500731-1284	Khalil Mohammad Hamdia	2014-08-11	2014-08-11	1	2014-08-14	0/(I)	47.5	34	11	150	90	Nej	Nej	Ischemisk	Ja	Ja	Nej	Nej
103	58	Male	No	No	No	94	Yes	22.5	189	130	Yes	Yes	No	No	Yes	Yes				400	HFrEF										19521128-6678	Jägerquist Lars	2011-05-09	2011-05-13	1	2011-05-12	0/(I)	22.5	33		189	130	Nej	Nej	Icke-ischemisk	Nej	Nej	Ja	Ja
104	73	Female	No	Yes	No	224	Yes	27.5	174	106	No	Yes	No	Yes	No	No				196	HFrEF										19410824-6861	Österdahl Gudrun	2014-11-20	2014-11-28	1	2015-07-09	0/(I)	27.5	25	5	174	106	Nej	Nej	Icke-ischemisk	Ja	Nej	Nej	Nej
105	85	Female	No	No	No	163	No	57.5	182	104.5	No	Yes	No	Yes	No	No	30.2222	120	14.5	1782	HFpEF										19250922-0360	Granqvist Gretel Inga-Britt	2010-07-16	2010-08-06	1	2010-07-16	I	57.5	50	5	182	104.5	Nej	Nej	Icke-ischemisk	Nej	Nej	Nej	Nej
106	70	Male	Yes	Yes	No	850	Yes	22.5	178	81	Yes	Yes	Yes	Yes	Yes	Yes				292	HFrEF										19441015-6915	Grund Kent	2014-05-09	2014-05-11	1	2015-09-30	0/(I)	22.5	32	8	178	81	Nej	Nej	Ischemisk	Ja	Nej	Ja	Ja
107	88	Male	Yes	Yes	No	93	Yes	32.5	170	75	Yes	Yes	Yes	Yes	No	No				1688	HFrEF										19270313-9754	Koskela Vilho	2014-10-07	2014-10-16	1	2015-01-13	I	32.5	35	5	170	75	Nej	Nej	Ischemisk	Ja	Nej	Nej	Nej
108	77	Male	No	No	No	117	No	12.5	182	105	Yes	Yes	No	Yes	Yes	No				394	HFrEF										19340412-6611	Karlsson Arne	2010-09-24	2010-09-24	1	2010-09-27	0/(I)	12.5			182	105	Nej	Nej	Icke-ischemisk	Nej	Nej	Ja	Nej
109	82	Male	Yes	No	No	95	No	17.5	184	91	Yes	Yes	Yes	Yes	No	No				2580	HFrEF										19310602-6614	Andersson Lennart	2013-03-26	2013-03-28	1	2013-03-27	I	17.5			184	91	Nej	Nej	Ischemisk	Nej	Nej	Nej	Nej
110	83	Female	No	No	No	64	No	57.5	153	62.5	No	Yes	No	Yes	No	No			12.5	1927	HFpEF										19340330-2981	Ibohm Åsa	2016-11-03	2016-11-10	1	2016-11-04	0/(I)	57.5	30	15	153	62.5	Nej	Nej	Icke-ischemisk	Nej	Nej	Nej	Nej
111	82	Female	Yes	No	Yes	65	No	60			Yes	No	No	Yes	No	No	13.25	115	10.5	519	HFpEF										19270927-3540	Beharic Ramiza	2010-01-14	2010-01-15	1	2010-01-15	I	60	28				Nej	Nej	Ischemisk	Nej	Ja	Nej	Nej
112	83	Male	Yes	No	No	164	No	27.5	160	59	Yes	Yes	No	Yes	No	No				1415	HFrEF										19320602-6977	Abrahamsson Roland	2015-01-29	2015-02-12	1	2015-02-09	0/(I)	27.5			160	59	Nej	Nej	Ischemisk	Nej	Nej	Nej	Nej
113	76	Male	Yes	Yes	No	136	No	45	186	82	Yes	Yes	No	Yes	No	No	26.25	89	12	189	HFmrEF										19360109-9314	Ostaptjuk Ivan	2011-09-07	2011-09-14	1	2011-11-28	0/(I)	45	50	10	186	82	Nej	Nej	Ischemisk	Ja	Nej	Nej	Nej
114	70	Male	No	No	No	98	Yes	25	173	82	Yes	Yes	Yes	Yes	Yes	Yes				305	HFrEF										19460130-6659	Friman Göte	2016-06-14	2016-06-16	1	2016-06-16	0/(I)	25			173	82	Nej	Nej	Icke-ischemisk	Nej	Nej	Ja	Ja
115	58	Female	Yes	Yes	No	126	No	32.5	162	61.5	Yes	Yes	Yes	Yes	No	No				7711	HFrEF										19520702-6708	Vätterbjörk Borg Lisbeth	2010-09-24	2010-09-28	1	2010-09-24	0/(I)	32.5	45	5	162	61.5	Nej	Nej	Ischemisk	Ja	Nej	Nej	Nej
116	81	Female	Yes	No	No	206	No	60	157	47.9	No	Yes	No	Yes	No	No	26.75	102	9.5	2095	HFpEF										19330101-6808	Persson Maj	2013-11-01	2013-11-05	1	2014-05-28	I	60		0	157	47.9	Nej	Nej	Ischemisk	Nej	Nej	Nej	Nej
117	67	Female	No	Yes	No	86	No	50	163	77	Yes	Yes	No	Yes	No	No	15.5	121	10	1608	HFpEF										19450629-6005	Pettersson Inga	2012-09-06	2012-09-07	1	2012-09-07	0/(I)	50			163	77	Nej	Nej	Icke-ischemisk	Ja	Nej	Nej	Nej
118	79	Male	Yes	No	No	191	No	20			Yes	Yes	Yes	Yes	No	No				742	HFrEF										19360728-1098	Ericson Jan	2015-01-28	2015-02-02	1	2015-01-29	0/(I)	20	34	10			Nej	Nej	Ischemisk	Nej	Nej	Nej	Nej
119	79	Male	No	No	No	151	Yes	15	175	74	Yes	Yes	Yes	Yes	Yes	No				1024	HFrEF										19330119-6618	Elisson Göran	2011-09-05	2011-09-06	1	2012-01-17	I	15	30		175	74	Nej	Nej	Icke-ischemisk	Nej	Nej	Ja	Nej
120	72	Female	No	Yes	No	94	No	55	160	51	Yes	Yes	No	Yes	No	No		69	12	4479	HFpEF										19380910-6622	Gustavsson Ingrid	2010-04-28	2010-05-04	1	2010-04-28	0/(I)	55	38	12	160	51	Nej	Nej	Icke-ischemisk	Ja	Nej	Nej	Nej
121	82	Male	Yes	No	Yes	78	Yes	60			No	Yes	No	Yes	No	No	14.2	100	10.5	1988	HFpEF										19320919-6611	Wadman Tage	2014-03-07	2014-03-12	1	2015-01-02	0/(I)	60	40	10			Nej	Nej	Ischemisk	Nej	Ja	Nej	Nej
122	78	Male	Yes	Yes	No	72	No	25	158	61	Yes	Yes	Yes	Yes	No	No					HFrEF										19340704-6485	Larsson Jansson Siv	2012-06-25	2012-06-25	1	2012-07-09	0/(I)	25			158	61	Nej	Nej	Ischemisk	Ja	Nej	Nej	Nej
123	81	Female	Yes	No	No	56	No	45	165	57	Yes	Yes	No	No	No	No	13.7778	51	11	743	HFmrEF										19300601-6848	Elisson Birgit	2011-04-26	2011-04-27	1	2011-04-27	0/(I)	45	25	5	165	57	Nej	Nej	Ischemisk	Nej	Nej	Nej	Nej
124	55	Male	Yes	Yes	No	98	No	15			Yes	Yes	Yes	Yes	Yes	Yes				2185	HFrEF										19550901-7553	Andersson Leif	2010-03-09	2010-03-10	1	2010-05-19	0/(I)	15	46	9			Nej	Nej	Ischemisk	Ja	Nej	Ja	Ja
125	60	Female	No	No	No	115	No	15	172	71.5	Yes	Yes	No	Yes	No	No				1259	HFrEF										19540612-6945	Jansson Rose-Marie	2014-07-26	2014-08-01	1	2014-07-29	0/(I)	15			172	71.5	Nej	Nej	Icke-ischemisk	Nej	Nej	Nej	Nej
126	75	Male	Yes	Yes	No	255	Yes	32.5	178	112	Yes	Yes	Yes	Yes	No	Yes				609	HFrEF										19400616-8712	Gustafsson Thorbjörn	2015-01-05	2015-01-19	1	2015-01-05	0/(I)	32.5	50	10	178	112	Nej	Nej	Ischemisk	Ja	Nej	Nej	Ja
127	63	Male	No	No	No	94	No	35	176	95.5	Yes	Yes	Yes	Yes	No	No				104	HFrEF										19470924-6815	Nilsson Inge	2011-01-21	2011-01-24	1	2011-09-28	I	35			176	95.5	Nej	Nej	Icke-ischemisk	Nej	Nej	Nej	Nej
128	87	Male	No	No	No	133	Yes	15	168	75	Yes	Yes	Yes	Yes	No	No				2614	HFrEF										19260925-2313	Pettersson Tage	2013-12-29	2014-01-03	1	2013-12-30	I	15			168	75	Nej	Nej	Icke-ischemisk	Nej	Nej	Nej	Nej
129	75	Male	Yes	Yes	No	150	No	22.5	165	81	Yes	Yes	Yes	Yes	Yes	Yes				345	HFrEF										19351025-6856	Jakobsson Rolf	2010-11-11	2010-11-18	1	2010-11-16	0/(I)	22.5	25	5	165	81	Nej	Nej	Ischemisk	Ja	Nej	Ja	Ja
130	78	Female	No	Yes	No	88	No	45	158	90	Yes	Yes	No	Yes	No	No		65	11	1266	HFmrEF										19350405-6643	Ragnarsson Gunvor	2013-04-18	2013-04-22	1	2013-04-19	0/(I)	45			158	90	Nej	Nej	Icke-ischemisk	Ja	Nej	Nej	Nej
131	91	Male	Yes	No	No	115	Yes	65	173	65	Yes	No	No	No	No	No	9.4	104	12.5	1286	HFpEF										19240118-6610	Öhrman Åke	2015-03-08	2015-03-23	1	2015-03-09	0/(I)	65	36	9	173	65	Nej	Nej	Ischemisk	Nej	Nej	Nej	Nej
132	74	Male	Yes	No	No	95	Yes	22.5			Yes	Yes	Yes	No	No	No					HFrEF										19400201-6816	Johansson Sven Olof	2014-06-10	2014-06-13	1	2014-06-11	I	22.5	25	10			Nej	Nej	Ischemisk	Nej	Nej	Nej	Nej
133	58	Male	Yes	Yes	No	118	No	47.5	171	80	Yes	Yes	No	Yes	No	No	14.375	106	14.5	378	HFmrEF										19531025-6952	Karlsson Leif	2011-09-09	2011-09-21	1	2011-11-25	0/(I)	47.5	30	5	171	80	Nej	Nej	Ischemisk	Ja	Nej	Nej	Nej
134	84	Male	No	No	No	67	No	37.5			Yes	Yes	No	Yes	No	No				768	HFrEF										19260606-6831	Nilsson Bernt	2010-02-25	2010-03-08	1	2010-02-26	0/(I)	37.5	37	18			Nej	Nej	Icke-ischemisk	Nej	Nej	Nej	Nej
135	90	Male	No	No	No	150	No	27.5	185	89	Yes	Yes	No	Yes	No	No				236	HFrEF										19210305-6897	Pettersson Tore Valter Elias	2011-07-13	2011-07-15	1	2011-07-14	I	27.5	51	5	185	89	Nej	Nej	Icke-ischemisk	Nej	Nej	Nej	Nej
136	88	Male	Yes	Yes	No	138	Yes	22.5		80	Yes	Yes	No	Yes	No	No				2060	HFrEF										19250508-6815	Gustavsson Gustav Åke	2012-10-12	2012-10-16	1	2012-10-15	I	22.5	33	10		80	Nej	Nej	Ischemisk	Ja	Nej	Nej	Nej
137	65	Female	No	Yes	No	135	Yes	25			Yes	Yes	No	Yes	No	No				400	HFrEF										19460625-6602	Karlsson Marianne	2011-09-23	2011-10-06	1	2011-09-23	0/(I)	25					Nej	Nej	Icke-ischemisk	Ja	Nej	Nej	Nej
138	90	Female	Yes	No	No	88	Yes	62.5	163	65.2	No	No	No	Yes	No	No	14.6667	117	11	1376	HFpEF										19220117-6662	Post Sonja	2011-11-28	2011-11-29	1	2012-11-05	I	62.5	55	10	163	65.2	Nej	Nej	Ischemisk	Nej	Nej	Nej	Nej
139	81	Female	Yes	Yes	No	107	Yes	55	170	85.3	Yes	Yes	Yes	Yes	No	No	18.1538	87	12.5	479	HFpEF										19301227-5727	Andersson Gudrun	2012-03-04	2012-03-20	1	2012-03-14	0/(I)	55	35	10	170	85.3	Nej	Nej	Ischemisk	Ja	Nej	Nej	Nej
140	64	Male	Yes	No	No	182	No	37.5	160	70	Yes	Yes	Yes	Yes	No	No				2933	HFrEF										19520610-6733	Sandberg Kjell	2016-04-21	2016-04-25	1	2016-04-20	0/(I)	37.5			160	70	Nej	Nej	Ischemisk	Nej	Nej	Nej	Nej
141	78	Female	Yes	Yes	No	100	No	65	153	84.1	Yes	Yes	No	Yes	No	No	13.8462	79	13	109	HFpEF										19331010-6806	Larsson Astrid	2011-09-17	2011-09-18	1	2012-08-01	0/(I)	65	55	5	153	84.1	Nej	Nej	Ischemisk	Ja	Nej	Nej	Nej
142	86	Male	Yes	No	No	85	No	55	160	76	Yes	Yes	Yes	Yes	No	No	14.7	57	11.5	918	HFpEF										19301104-6939	Målberg Arne	2016-06-27	2016-06-30	0	2016-06-28	I	55	50	15	160	76	Nej	Nej	Ischemisk	Nej	Nej	Nej	Nej
143	87	Male	Yes	No	No	92	Yes	30	180	79	Yes	Yes	No	Yes	No	No				1389	HFrEF										19250627-6837	Blomberg Finn	2012-05-01	2012-05-11	1	2012-05-09	0/(I)	30	25		180	79	Nej	Nej	Ischemisk	Nej	Nej	Nej	Nej
144	47	Female	No	No	No	105	Yes	27.5	162	53	Yes	Yes	No	Yes	No	No				3162	HFrEF										19621219-6668	Gullberg Carina	2010-04-09	2010-04-16	1	2010-04-13	0/(I)	27.5	35	5	162	53	Nej	Nej	Icke-ischemisk	Nej	Nej	Nej	Nej
145	86	Female	Yes	Yes	No	105	Yes	37.5	160	80	Yes	Yes	No	Yes	No	No				648	HFrEF										19291030-9505	Tynkhynen Sylvi	2015-09-13	2015-09-23	1	2015-09-16	0/(I)	37.5	55	15	160	80	Nej	Nej	Ischemisk	Ja	Nej	Nej	Nej
146	67	Male	Yes	Yes	No	93	Yes	15			Yes	Yes	Yes	Yes	No	No				739	HFrEF										19441013-6677	Andersson Veiko	2012-03-01	2012-03-06	1	2012-02-29	0/(I)	15					Nej	Nej	Ischemisk	Ja	Nej	Nej	Nej
147	59	Male	No	No	No	242	Yes	12.5			Yes	Yes	No	Yes	No	No					HFrEF										19540507-2959	Nilsson Lars	2013-07-07	2013-07-15	0	2013-07-08	0/(I)	12.5					Nej	Nej	Icke-ischemisk	Nej	Nej	Nej	Nej
148	87	Male	Yes	No	No	119	Yes	52.5	180	78	No	Yes	No	Yes	No	No		76	11.5	1525	HFpEF										19240110-6634	Johansson Karl	2010-09-29	2010-10-06	1	2015-02-03	I	52.5	33		180	78	Nej	Nej	Ischemisk	Nej	Nej	Nej	Nej
149	83	Male	No	Yes	No	64	Yes	30	174	64.6	Yes	Yes	No	Yes	No	No				335	HFrEF										19331127-1633	Karlsson Bernt	2016-09-23	2016-10-04	1	2016-09-23	0/(I)	30	40		174	64.6	Nej	Nej	Icke-ischemisk	Ja	Nej	Nej	Nej
150	73	Male	Yes	No	No	136	No	40			No	Yes	No	No	No	No		136	14	2498	HFmrEF										19370801-1956	Såge Jan	2010-06-27	2010-06-28	1	2010-06-28	I	40					Nej	Nej	Ischemisk	Nej	Nej	Nej	Nej
151	67	Male	Yes	Yes	No	105	Yes	27.5	176	99	Yes	Yes	No	Yes	Yes	Yes				816	HFrEF										19430728-2113	Kling Bengt	2010-09-08	2010-09-10	1	2010-09-07	0/(I)	27.5	45	15	176	99	Nej	Nej	Ischemisk	Ja	Nej	Ja	Ja
152	90	Female	Yes	No	No	99	Yes	40	173	66	Yes	Yes	No	Yes	No	No		100	13.5	812	HFmrEF										19210221-1626	Tambour Anna Margareta Elisabe	2010-09-14	2010-09-16	1	2010-09-14	0/(I)	40	39	10	173	66	Nej	Nej	Ischemisk	Nej	Nej	Nej	Nej
153	73	Female	Yes	Yes	No	54	No	30	156	60	Yes	Yes	No	Yes	No	No				415	HFrEF										19411130-7387	Johansson Gun-Britt	2014-09-18	2014-09-21	1	2014-09-19	I	30			156	60	Nej	Nej	Ischemisk	Ja	Nej	Nej	Nej
154	79	Female	No	Yes	No	83	No	25	164	86	Yes	Yes	No	Yes	No	No					HFrEF										19330110-6807	Harfelt Ulrika	2011-09-28	2011-09-30	1	2011-09-30	0/(I)	25			164	86	Nej	Nej	Icke-ischemisk	Ja	Nej	Nej	Nej
155	86	Male	No	No	No	74	Yes	58	167	57.8	Yes	No	Yes	Yes	No	No	24.5455	94	12.5	1010	HFpEF										19290309-3215	Jonsson Tore	2015-04-07	2015-04-08	1	2016-02-08	0/(I)	58	59	11	167	57.8	Nej	Nej	Icke-ischemisk	Nej	Nej	Nej	Nej
156	52	Male	Yes	No	Yes	108	No	15			Yes	Yes	Yes	Yes	No	Yes				1368	HFrEF										19580708-3794	Asanovic Novica	2010-02-15	2010-02-19	1	2012-08-21	0/(I)	15					Nej	Nej	Ischemisk	Nej	Ja	Nej	Ja
157	87	Female	Yes	Yes	No	100	Yes	45	160	84	Yes	Yes	Yes	Yes	No	No		172	12	366	HFmrEF										19250404-6620	Fantenberg Karin Alice	2011-09-13	2011-09-22	1	2011-09-15	0/(I)	45			160	84	Nej	Nej	Ischemisk	Ja	Nej	Nej	Nej
158	82	Female	No	No	No	74	Yes	40	152	73	No	No	No	Yes	No	No		104	10.5	2842	HFmrEF										19280623-8941	Nyberg Mariann	2010-07-01	2010-07-03	1	2010-07-02	0/(I)	40			152	73	Nej	Nej	Icke-ischemisk	Nej	Nej	Nej	Nej
159	69	Male	No	Yes	No	391	Yes	47.5		161	No	Yes	No	Yes	No	No		99	12	961	HFmrEF										19411027-6849	Lindholm Mona	2011-01-03	2011-01-13	1	2013-01-27	I	47.5	40	5		161	Nej	Nej	Icke-ischemisk	Ja	Nej	Nej	Nej
160	71	Male	No	Yes	No	54	Yes	30	176	105	Yes	No	Yes	Yes	No	No				648	HFrEF										19400810-9474	Köttö Eero	2011-05-17	2011-05-20	1	2011-05-18	0/(I)	30			176	105	Nej	Nej	Icke-ischemisk	Ja	Nej	Nej	Nej
161	69	Male	Yes	Yes	Yes	119	Yes	25	185	123.8	Yes	Yes	No	Yes	No	No				2449	HFrEF										19430317-7036	Holst Lars	2011-12-26	2011-12-30	1	2012-04-13	0/(I)	25	35	5	185	123.8	Nej	Nej	Ischemisk	Ja	Ja	Nej	Nej
162	88	Female	No	No	No	61	Yes	60			No	Yes	No	Yes	No	No	16.9091	64	11	1782	HFpEF										19220407-5424	Selander Malin Gerda	2010-06-24	2010-07-07	1	2010-06-28	I	60	35	10			Nej	Nej	Icke-ischemisk	Nej	Nej	Nej	Nej
163	67	Male	Yes	Yes	Yes	69	Yes	15	167	75.7	Yes	Yes	Yes	Yes	No	Yes				3573	HFrEF										19490416-4078	Björk Tommy	2016-06-26	2016-06-27	1	2016-08-06	0/(I)	15			167	75.7	Nej	Nej	Ischemisk	Ja	Ja	Nej	Ja
164	72	Male	Yes	No	Yes	164	No	50	179	87	Yes	Yes	No	Yes	No	No	8.2	106	12	1816	HFpEF										19380416-9351	Andersson Rolf	2010-07-12	2010-07-14	1	2010-07-13	0/(I)	50	37	8	179	87	Nej	Nej	Ischemisk	Nej	Ja	Nej	Nej
165	62	Male	Yes	Yes	Yes	68	Yes	40	182	155	Yes	Yes	Yes	Yes	Yes	No		90	12.5	932	HFmrEF										19530414-6094	Karlsson Anders	2015-05-04	2015-05-09	1	2015-05-05	0/(I)	40	30	10	182	155	Nej	Nej	Ischemisk	Ja	Ja	Ja	Nej
166	76	Female	No	No	No	212	No	55	168	81.4	No	Yes	Yes	Yes	No	No	22.6667	91	13	1365	HFpEF										19380623-6661	Helland Gun	2014-06-25	2014-06-27	1	2014-09-04	0/(I)	55	38	12	168	81.4	Nej	Nej	Icke-ischemisk	Nej	Nej	Nej	Nej
167	73	Male	Yes	No	No	78	No	55	178	69	Yes	Yes	No	No	No	No	9.46667	101	10.5	1102	HFpEF										19390927-6838	Ekegren Arne	2013-02-08	2013-02-09	1	2013-02-11	0/(I)	55	30	5	178	69	Nej	Nej	Ischemisk	Nej	Nej	Nej	Nej
168	94	Female	No	Yes	No	164	No	22.5	159	79	No	Yes	No	Yes	No	No				2719	HFrEF										19171225-6641	Molin Eva	2012-02-13	2012-02-17	1	2013-01-24	0/(I)	22.5	45	5	159	79	Nej	Nej	Icke-ischemisk	Ja	Nej	Nej	Nej
169	56	Male	Yes	Yes	No	150	No	35			Yes	Yes	No	Yes	No	No				1248	HFrEF										19560726-6656	Holmberg Peter	2012-08-15	2012-08-24	1	2012-08-17	0/(I)	35					Nej	Nej	Ischemisk	Ja	Nej	Nej	Nej
170	68	Female	No	No	No	72	No	15	158	56	Yes	Yes	Yes	No	No	No				723	HFrEF										19481024-2083	Andersson Eva	2016-07-14	2016-07-16	1	2016-10-10	0/(I)	15		10	158	56	Nej	Nej	Icke-ischemisk	Nej	Nej	Nej	Nej
171	65	Male	No	No	No	74	Yes	50	190	95	Yes	Yes	No	Yes	No	No		218	13.5	467	HFpEF										19500120-6696	Wahlquist Håkan	2014-10-14	2014-10-15	1	2014-10-23	0/(I)	50	41	5	190	95	Nej	Nej	Icke-ischemisk	Nej	Nej	Nej	Nej
172	75	Male	Yes	No	No	168	No	22.5	178	79	Yes	Yes	No	Yes	No	No				7346	HFrEF										19401009-9416	Udd Lennart	2015-04-13	2015-04-20	1	2015-04-20	I	22.5	30	10	178	79	Nej	Nej	Ischemisk	Nej	Nej	Nej	Nej
173	66	Female	No	Yes	Yes	110	No	27.5	164	87	Yes	Yes	No	Yes	No	No				1156	HFrEF										19441222-9322	Eriksen Siv Elsa	2010-09-21	2010-09-23	1	2010-09-22	0/(I)	27.5			164	87	Nej	Nej	Icke-ischemisk	Ja	Ja	Nej	Nej
174	91	Male	Yes	Yes	No	119	Yes	47.5	174	98	Yes	No	No	Yes	No	No	12	95	14	864	HFmrEF										19240607-6816	Eriksson Ellert	2015-08-02	2015-08-10	1	2015-08-04	0/(I)	47.5	50	10	174	98	Nej	Nej	Ischemisk	Ja	Nej	Nej	Nej
175	78	Male	Yes	No	No	260	Yes	12.5			Yes	Yes	Yes	No	No	No				8046	HFrEF										19380509-6256	Ostwald Tor	2016-03-29	2016-04-06	1	2016-03-29	I	12.5	37	13			Nej	Nej	Ischemisk	Nej	Nej	Nej	Nej
176	56	Female	No	No	No	59	No	60	156	60	Yes	Yes	No	No	No	No	9.2	61	9	428	HFpEF										19591218-0220	Ekstedt Annika	2015-09-22	2015-09-25	1	2015-10-20	0/(I)	60			156	60	Nej	Nej	Icke-ischemisk	Nej	Nej	Nej	Nej
177	66	Male	Yes	Yes	No	103	No	45	185	61	Yes	Yes	No	No	No	No	16	47	15	522	HFmrEF										19461106-6632	Andersson Bernt	2012-09-20	2012-09-24	1	2015-06-30	I	45	41	3	185	61	Nej	Nej	Ischemisk	Ja	Nej	Nej	Nej
178	84	Female	Yes	No	Yes	120	No	60	150	44	Yes	Yes	No	No	No	No		26	12	510	HFpEF										19300808-6823	Olsson Birgit	2014-01-17	2014-01-30	1	2016-07-04	0/(I)	60	34	1	150	44	Nej	Nej	Ischemisk	Nej	Ja	Nej	Nej
179	78	Male	Yes	No	No	191	Yes	10	173	85	Yes	Yes	Yes	Yes	No	No				2047	HFrEF										19320612-5712	Williamson Einar	2010-05-04	2010-05-06	1	2010-06-10	I	10			173	85	Nej	Nej	Ischemisk	Nej	Nej	Nej	Nej
180	77	Male	No	No	No		Yes	30			Yes	Yes	Yes	Yes	No	No					HFrEF										19350418-1219	Lindhagen Ove	2012-04-14	2012-04-15	0	2012-04-24	I	30					Nej	Nej	Icke-ischemisk	Nej	Nej
181	89	Female	No	No	No	79	Yes	45	155	50	Yes	Yes	No	Yes	No	No		57	10	429	HFmrEF										19260114-6844	Ljung Strömberg Alva	2015-06-12	2015-06-17	1	2015-12-22	0/(I)	45	43	12	155	50	Nej	Nej	Icke-ischemisk	Nej	Nej	Nej	Nej
182	47	Male	No	Yes	No	92	No	15	172	101	Yes	Yes	Yes	Yes	No	No				1489	HFrEF										19640302-6617	Mårtensson Jimmy	2011-02-08	2011-02-14	1	2011-02-09	0/(I)	15	35	10	172	101	Nej	Nej	Icke-ischemisk	Ja	Nej	Nej	Nej
183	80	Male	Yes	Yes	Yes	96	Yes	15	170	98	Yes	Yes	No	Yes	No	No				707	HFrEF										19310716-6831	Vieweg Olle	2011-02-20	2011-02-24	1	2011-02-22	0/(I)	15	38	10	170	98	Nej	Nej	Ischemisk	Ja	Ja	Nej	Nej
184	83	Female	No	Yes	Yes	127	No	65		70	Yes	Yes	No	Yes	No	No		61	15	601	HFpEF										19330205-3883	Khoder Jouhra	2015-08-23	2015-08-27	1	2015-08-24	0/(I)	65	65			70	Nej	Nej	Icke-ischemisk	Ja	Ja	Nej	Nej
185	91	Male	No	No	No	77	Yes	60	170	76.3	Yes	Yes	No	Yes	No	No		130	12	961	HFpEF										19240707-6609	Nesser Anna Lisa	2015-01-08	2015-01-14	1	2015-01-09	0/(I)	60	50	10	170	76.3	Nej	Nej	Icke-ischemisk	Nej	Nej	Nej	Nej
186	69	Female	Yes	Yes	No	73	No	20	167	71	Yes	Yes	Yes	Yes	No	Yes					HFrEF										19460918-6863	Lindman Ingrid	2016-02-11	2016-02-16	1	2016-02-12	0/(I)	20	40	15	167	71	Nej	Nej	Ischemisk	Ja	Nej	Nej	Ja
187	70	Female	Yes	Yes	No	143	No	52.5	172	127	Yes	Yes	Yes	Yes	No	No	21.6667	99	10	843	HFpEF										19410411-6803	Johansson Anita	2010-12-07	2010-12-09	1	2010-12-08	0/(I)	52.5	43	10	172	127	Nej	Nej	Ischemisk	Ja	Nej	Nej	Nej
188	77	Female	No	No	No	99	No	30			Yes	Yes	No	Yes	No	No				4060	HFrEF										19330720-3749	Andersson Birgit	2010-09-30	2010-10-12	1	2010-09-29	0/(I)	30	39	11			Nej	Nej	Icke-ischemisk	Nej	Nej	Nej	Nej
189	91	Female	No	No	No	110	Yes	50			Yes	No	No	Yes	No	No	15.5	198	10	918	HFpEF										19190124-6601	Bister Lisa	2010-03-11	2010-03-19	1	2010-03-12	0/(I)	50	70	15			Nej	Nej	Icke-ischemisk	Nej	Nej	Nej	Nej
190	58	Female	Yes	Yes	No	116	No	40	170	121	Yes	Yes	Yes	Yes	No	Yes	18.4615	115	16.5	672	HFmrEF										19550614-5001	Straubhaar Marie-Louise	2013-04-05	2013-04-09	1	2017-01-18	0/(I)	40			170	121	Nej	Nej	Ischemisk	Ja	Nej	Nej	Ja
191	74	Male	Yes	No	No	82	No	25	174	100	Yes	Yes	Yes	Yes	No	No				643	HFrEF										19401116-6677	Andersson Jonny	2014-09-16	2014-09-22	1	2014-09-16	0/(I)	25	25	5	174	100	Nej	Nej	Ischemisk	Nej	Nej	Nej	Nej
192	85	Male	Yes	No	No	108	Yes	50	183	107	Yes	Yes	No	Yes	No	No	21.75	100	11.5	1157	HFpEF										19260601-9418	Lassuri Olavi	2011-02-10	2011-02-11	1	2011-02-11	I	50	40	5	183	107	Nej	Nej	Ischemisk	Nej	Nej	Nej	Nej
193	82	Female	No	No	No	88	No	42.5	152	67	Yes	Yes	No	Yes	No	No	15.7778	100	10	439	HFmrEF										19331021-9328	Tenho Anneli	2016-02-03	2016-02-08	1	2016-02-04	I	42.5	37	10	152	67	Nej	Nej	Icke-ischemisk	Nej	Nej	Nej	Nej
194	71	Female	No	Yes	No	160	Yes	25	160	92	Yes	Yes	Yes	Yes	No	No				8008	HFrEF										19431013-6967	Junebark Gun	2014-11-08	2014-11-13	1	2015-07-04	0/(I)	25	35	10	160	92	Nej	Nej	Icke-ischemisk	Ja	Nej	Nej	Nej
195	56	Female	Yes	Yes	No	101	No	20	174	80	No	Yes	Yes	Yes	No	Yes				2604	HFrEF										19560115-7208	Wahlin Ann Kristin	2012-03-20	2012-04-04	1	2012-03-21	I	20	20		174	80	Nej	Nej	Ischemisk	Ja	Nej	Nej	Ja
196	65	Female	No	Yes	No	64	Yes	10	165	73	No	No	No	No	No	No					HFrEF										19490224-6323	Wallin Birgitta Maria Elisabet	2014-05-18	2014-05-26	0	2014-05-20	I	10			165	73	Nej	Nej	Icke-ischemisk	Ja	Nej	Nej	Nej
197	73	Male	Yes	No	No	74	No	37.5	172	74	Yes	Yes	No	No	Yes	Yes				166	HFrEF										19390416-6638	Stensson Helmer	2012-07-10	2012-07-10	1	2012-08-13	0/(I)	37.5			172	74	Nej	Nej	Ischemisk	Nej	Nej	Ja	Ja
198	87	Female	No	No	No	99	No	40			Yes	Yes	No	Yes	No	No		62	13.5	442	HFmrEF										19221003-6840	Fall Maj-Britt	2010-02-15	2010-02-18	1	2010-02-16	0/(I)	40					Nej	Nej	Icke-ischemisk	Nej	Nej	Nej	Nej
199	84	Male	Yes	No	No	96	No	30			Yes	Yes	No	No	No	No				234	HFrEF										19310719-9816	Ahola Antti	2015-10-11	2015-10-13	1	2015-10-12	0/(I)	30					Nej	Nej	Ischemisk	Nej	Nej	Nej	Nej
200	77	Male	Yes	Yes	No	114	No	17.5			No	Yes	No	Yes	No	No				2812	HFrEF										19371215-6672	Israelsson Ingvar	2014-08-20	2014-08-21	1	2014-08-20	I	17.5	30	10			Nej	Nej	Ischemisk	Ja	Nej	Nej	Nej
201	81	Male	Yes	Yes	No	83	Yes	40	176	102.8	Yes	Yes	Yes	Yes	No	No		76	12.5	233	HFmrEF										19330704-0810	Hagberg Ove	2014-05-03	2014-05-09	1	2014-05-09	0/(I)	40	35	10	176	102.8	Nej	Nej	Ischemisk	Ja	Nej	Nej	Nej
202	84	Female	Yes	No	No	99	No	35	154	70	Yes	Yes	No	Yes	No	No				1562	HFrEF										19280221-6644	Andersson Kerstin Lilly Palmer	2011-10-12	2011-10-14	1	2011-10-13	0/(I)	35	42	5	154	70	Nej	Nej	Ischemisk	Nej	Nej	Nej	Nej
203	86	Female	No	No	No	220	No	60		82	No	Yes	Yes	Yes	No	No	18.4444	82	11	453	HFpEF										19250316-6643	Rydén Evy	2010-11-10	2010-11-14	1	2012-11-08	I	60	30	5		82	Nej	Nej	Icke-ischemisk	Nej	Nej	Nej	Nej
204	71	Male	Yes	No	No	532	No	40	173	69	Yes	Yes	No	No	No	No		76	15.5	6385	HFmrEF										19400406-5878	Saeborg Oddvar	2010-11-12	2010-11-23	1	2010-11-16	0/(I)	40	33		173	69	Nej	Nej	Ischemisk	Nej	Nej	Nej	Nej
205	56	Male	No	No	No	91	No	37.5	173	66	Yes	Yes	Yes	Yes	No	No				1838	HFrEF										19560608-6659	Finnborg Tomas	2011-12-29	2012-01-11	1	2011-12-30	0/(I)	37.5			173	66	Nej	Nej	Icke-ischemisk	Nej	Nej	Nej	Nej
206	54	Female	Yes	Yes	No	53	No	30	168	81	Yes	Yes	Yes	No	No	Yes				164	HFrEF										19581122-6629	Nilsson Agnete	2013-01-04	2013-01-04	1	2013-01-04	0/(I)	30			168	81	Nej	Nej	Ischemisk	Ja	Nej	Nej	Ja
207	77	Female	No	No	Yes	91	No	42.5	151	47	Yes	Yes	No	Yes	No	No	18.5	123	8.5	1532	HFmrEF										19350420-6420	Gewert Anna-Stina	2012-04-01	2012-04-04	1	2012-04-02	0/(I)	42.5	60	15	151	47	Nej	Nej	Icke-ischemisk	Nej	Ja	Nej	Nej
208	79	Male	Yes	Yes	No	308	No	25		84	Yes	No	Yes	Yes	No	No				2433	HFrEF										19340719-1018	Ahlqvist Inge	2013-08-29	2013-08-30	1	2015-11-23	I	25	30	15		84	Nej	Nej	Ischemisk	Ja	Nej	Nej	Nej
209	65	Male	No	No	Yes	77	No	22.5			Yes	Yes	No	Yes	No	No				772	HFrEF										19500917-1876	Baydar Kenan	2015-08-25	2015-08-28	1	2015-08-24	0/(I)	22.5	35	5			Nej	Nej	Icke-ischemisk	Nej	Ja	Nej	Nej
210	59	Male	No	Yes	No	68	Yes	60		172	Yes	Yes	No	Yes	No	No		137	12.5	666	HFpEF										19510914-5952	Kilsberger Leif	2010-11-05	2010-11-12	1	2010-11-09	0/(I)	60	30	10		172	Nej	Nej	Icke-ischemisk	Ja	Nej	Nej	Nej
211	93	Male	No	No	No	111	No	20			Yes	Yes	No	No	No	No				4812	HFrEF										19170421-6611	Wennerström Erik Gottfrid	2010-01-27	2010-02-08	1	2010-01-20	0/(I)	20	43	12			Nej	Nej	Icke-ischemisk	Nej	Nej	Nej	Nej
212	79	Female	Yes	No	Yes	70	No	22.5	164	76	No	Yes	No	Yes	No	No				2562	HFrEF										19310419-6625	Aronsson Ulla Britt	2010-05-27	2010-06-04	1	2010-05-27	0/(I)	22.5			164	76	Nej	Nej	Ischemisk	Nej	Ja	Nej	Nej
213	66	Male	Yes	Yes	No	79	No	17.5			Yes	Yes	Yes	Yes	Yes	No				2732	HFrEF										19440401-6711	Sundström Hans	2010-03-03	2010-03-04	1	2010-04-22	0/(I)	17.5					Nej	Nej	Ischemisk	Ja	Nej	Ja	Nej
214	83	Male	Yes	No	No	91	No	45	180	80	Yes	Yes	Yes	Yes	No	No		60	13	838	HFmrEF										19270401-9351	Jensen Johan	2010-05-10	2010-05-13	1	2010-05-11	0/(I)	45	30		180	80	Nej	Nej	Ischemisk	Nej	Nej	Nej	Nej
215	79	Male	Yes	No	No	260	No	20		100.7	Yes	Yes	Yes	Yes	Yes	No				1388	HFrEF										19360808-4632	Emanuelsson Rolf Boris	2015-03-03	2015-03-04	1	2015-03-13	0/(I)	20	12	20		100.7	Nej	Nej	Ischemisk	Nej	Nej	Ja	Nej
216	68	Male	Yes	No	No	158	Yes	22.5	172	84	Yes	Yes	Yes	Yes	No	Yes				602	HFrEF										19440904-6879	Gullberg Veine	2012-12-24	2012-12-28	1	2013-02-20	0/(I)	22.5	22	8	172	84	Nej	Nej	Ischemisk	Nej	Nej	Nej	Ja
217	64	Female	No	No	Yes	134	Yes	67.5	160	65	Yes	Yes	No	Yes	No	No		113	16	2811	HFpEF										19460508-6703	Persson Irene	2010-02-28	2010-03-12	1	2010-03-01	0/(I)	67.5	30	20	160	65	Nej	Nej	Icke-ischemisk	Nej	Ja	Nej	Nej
218	87	Male	Yes	No	No	217	No	52.5	174	77	No	Yes	Yes	Yes	No	No	10.5	126	16.5	2674	HFpEF										19231226-6634	Norberg Gösta	2011-05-06	2011-05-13	1	2011-05-06	I	52.5	30	20	174	77	Nej	Nej	Ischemisk	Nej	Nej	Nej	Nej
219	53	Female	No	No	No	73	No	22.5	165	80	Yes	Yes	Yes	No	No	No				1314	HFrEF										19571230-6645	Månbrant Carina	2011-02-08	2011-02-11	1	2011-02-09	I	22.5	40	5	165	80	Nej	Nej	Icke-ischemisk	Nej	Nej	Nej	Nej
220	67	Male	No	No	Yes	96	Yes	20	193	145	Yes	Yes	Yes	Yes	No	No				556	HFrEF										19490222-6671	Eriksson Tony	2016-06-28	2016-07-04	1	2016-06-29	I	20	45	15	193	145	Nej	Nej	Icke-ischemisk	Nej	Ja	Nej	Nej
221	76	Male	Yes	Yes	No	92	Yes	55	169	78	Yes	Yes	No	Yes	No	No	10.5556	108	14	337	HFpEF										19380301-8112	Johannesson Sabri	2014-02-25	2014-02-28	1	2015-05-26	0/(I)	55			169	78	Nej	Nej	Ischemisk	Ja	Nej	Nej	Nej
222	80	Male	Yes	Yes	Yes	147	Yes	65	170	108	Yes	Yes	No	Yes	No	No		101	11.5	418	HFpEF										19350319-6614	Augustsson Sten	2015-08-04	2015-08-10	1	2015-08-05	0/(I)	65	31	14	170	108	Nej	Nej	Ischemisk	Ja	Ja	Nej	Nej
223	83	Female	No	No	Yes	92	No	62.5	167	61	No	No	Yes	Yes	No	No	13.5667	39	9.5	2326	HFpEF										19320806-6849	Gustafsson Barbro	2015-07-20	2015-07-23	1	2015-07-21	0/(I)	62.5	45	15	167	61	Nej	Nej	Icke-ischemisk	Nej	Ja	Nej	Nej
224	79	Female	Yes	No	No	26	No	25			No	No	No	No	No	No				2615	HFrEF										19311108-6843	Pettersson Ragnhild	2010-07-01	2010-07-03	1	2010-06-30	0/(I)	25	30	5			Nej	Nej	Ischemisk	Nej	Nej	Nej	Nej
225	72	Male	Yes	No	No	93	No	37.5	179	83	Yes	Yes	Yes	Yes	No	No				248	HFrEF										19400305-2117	Modin Janulf	2012-05-04	2012-05-07	1	2012-08-06	I	37.5			179	83	Nej	Nej	Ischemisk	Nej	Nej	Nej	Nej
226	53	Female	No	No	No	63	No	40	167	84	Yes	Yes	No	Yes	No	No	10.2667	106	11	220	HFmrEF										19580726-6241	Larsson Anikka Irmeli	2011-12-27	2011-12-29	1	2012-01-16	0/(I)	40	20	5	167	84	Nej	Nej	Icke-ischemisk	Nej	Nej	Nej	Nej
227	92	Female	Yes	Yes	No	90	No	52.5	157	60	Yes	Yes	Yes	Yes	No	No		95	16.5	1257	HFpEF										19220713-2321	Karlsson Elsy	2014-06-16	2014-06-19	1	2014-06-16	0/(I)	52.5	43	7	157	60	Nej	Nej	Ischemisk	Ja	Nej	Nej	Nej
228	72	Male	Yes	Yes	No	76	No	50	172	98	Yes	Yes	Yes	No	No	No			14.5	826	HFpEF										19411025-2139	Karlsson Bror	2014-03-21	2014-03-23	1	2014-03-21	0/(I)	50		20	172	98	Nej	Nej	Ischemisk	Ja	Nej	Nej	Nej
229	85	Female	No	No	No	104	No	37.5	145	46	Yes	Yes	No	Yes	No	No				498	HFrEF										19301203-2367	Johansson Gudrun	2016-04-20	2016-04-23	1	2016-04-22	I	37.5	100	5	145	46	Nej	Nej	Icke-ischemisk	Nej	Nej	Nej	Nej
230	75	Male	Yes	No	No	135	No	15	175	73	Yes	Yes	Yes	Yes	No	No				1872	HFrEF										19410619-6639	Sandvall Lars	2016-02-25	2016-03-09	1	2016-02-29	0/(I)	15	25	10	175	73	Nej	Nej	Ischemisk	Nej	Nej	Nej	Nej
231	77	Male	Yes	No	No	188	No	27.5	186	98	Yes	Yes	No	Yes	Yes	No					HFrEF										19380523-6613	Kling Stig	2015-06-10	2015-06-11	1	2015-06-11	0/(I)	27.5	25	10	186	98	Nej	Nej	Ischemisk	Nej	Nej	Ja	Nej
232	65	Male	No	No	Yes	112	No	45	180	80	Yes	Yes	Yes	Yes	No	No	11.5789	134	9	354	HFmrEF										19441104-6636	Karlsson Stig	2010-04-10	2010-04-13	1	2011-06-08	0/(I)	45	35	5	180	80	Nej	Nej	Icke-ischemisk	Nej	Ja	Nej	Nej
233	80	Male	Yes	Yes	No	64	No	65	173	101	Yes	Yes	Yes	Yes	No	No	14	89	14	742	HFpEF										19360503-6833	Lindahl Lars Erik	2015-11-18	2015-11-20	1	2015-11-19	0/(I)	65	55	3	173	101	Nej	Nej	Ischemisk	Ja	Nej	Nej	Nej
234	85	Male	Yes	Yes	No	122	Yes	12.5	175	70	Yes	Yes	No	Yes	No	No				2625	HFrEF										19251130-6835	Pettersson Berne	2010-07-27	2010-07-31	1	2010-07-28	0/(I)	12.5	50	5	175	70	Nej	Nej	Ischemisk	Ja	Nej	Nej	Nej
235	62	Male	Yes	No	No	322	No	12.5	183	99.2	Yes	Yes	No	No	No	Yes				932	HFrEF										19480718-6756	Blank Henry	2010-09-01	2010-09-01	1	2011-08-10	0/(I)	12.5	25	10	183	99.2	Nej	Nej	Ischemisk	Nej	Nej	Nej	Ja
236	53	Male	Yes	No	No	101	No	15	180	81.8	Yes	Yes	Yes	Yes	No	No				2041	HFrEF										19580830-6657	Blaxmo Anders	2011-09-17	2011-09-28	1	2011-09-17	0/(I)	15	34	11	180	81.8	Nej	Nej	Ischemisk	Nej	Nej	Nej	Nej
237	62	Female	Yes	Yes	Yes	88	No	22.5	160	92	Yes	Yes	No	Yes	No	No				899	HFrEF										19480330-6689	Atterstål Ginger	2010-06-28	2010-06-29	1	2010-06-28	0/(I)	22.5	28	7	160	92	Nej	Nej	Ischemisk	Ja	Ja	Nej	Nej
238	89	Female	Yes	No	No	128	No	57.5	156	67	Yes	Yes	No	Yes	No	No	11	58	12.5	1636	HFpEF										19260415-6808	Lönnermo Nelly	2014-11-04	2014-11-07	1	2015-05-27	0/(I)	57.5	52	5	156	67	Nej	Nej	Ischemisk	Nej	Nej	Nej	Nej
239	75	Male	Yes	Yes	No	139	Yes	27.5			No	No	No	No	No	No				2460	HFrEF										19350825-8419	Jonsson Bo	2010-09-07	2010-09-15	1	2010-09-08	0/(I)	27.5	27				Nej	Nej	Ischemisk	Ja	Nej	Nej	Nej
240	76	Male	Yes	Yes	No	99	No	12.5	174	96	No	No	No	No	Yes	No				1351	HFrEF										19350204-6638	Persson Per Erik	2010-09-29	2010-09-30	1	2011-07-01	0/(I)	12.5	13		174	96	Nej	Nej	Ischemisk	Ja	Nej	Ja	Nej
241	81	Male	Yes	No	No	151	Yes	42.5	176	72	Yes	Yes	No	Yes	No	No	22.25	98	12.5	2231	HFmrEF										19350614-2417	Stålhammar Bert	2016-05-05	2016-05-06	1	2016-05-06	I	42.5	70	10	176	72	Nej	Nej	Ischemisk	Nej	Nej	Nej	Nej
242	62	Female	No	No	Yes	64	Yes	15	179	73.4	Yes	Yes	Yes	Yes	No	No				2119	HFrEF										19490819-6621	Rubin Elisabeth	2011-11-01	2011-11-09	1	2011-11-03	0/(I)	15	15	15	179	73.4	Nej	Nej	Icke-ischemisk	Nej	Ja	Nej	Nej
243	88	Male	Yes	No	Yes	97	No	42.5	163	70	Yes	Yes	No	Yes	No	No	27	82	11	937	HFmrEF										19230616-6816	Eriksson Erik Hagar	2011-09-27	2011-10-01	1	2011-09-29	0/(I)	42.5			163	70	Nej	Nej	Ischemisk	Nej	Ja	Nej	Nej
244	80	Male	No	No	No	143	No	25	175	75	Yes	Yes	No	Yes	No	No				1433	HFrEF										19300725-8910	Sundström Gustav	2010-06-18	2010-06-26	1	2010-06-18	I	25	30	5	175	75	Nej	Nej	Icke-ischemisk	Nej	Nej	Nej	Nej
245	89	Male	Yes	No	No	297	No	10	168	60	No	Yes	No	Yes	No	No				12288	HFrEF										19210212-0819	Envall Lars Magnus	2010-01-04	2010-01-07	1	2011-04-26	0/(I)	10			168	60	Nej	Nej	Ischemisk	Nej	Nej	Nej	Nej
246	66	Female	No	No	Yes	58	No	70	156		Yes	Yes	Yes	Yes	No	No		122	12.5	945	HFpEF										19441109-0063	Björklund Anita	2011-03-27	2011-04-06	1	2011-03-28	I	70	65	5	156		Nej	Nej	Icke-ischemisk	Nej	Ja	Nej	Nej
247	54	Male	No	Yes	No	82	Yes	27.5	185	145	Yes	Yes	Yes	Yes	No	No					HFrEF										19581030-6612	Ahlqvist Tommy	2012-08-15	2012-08-19	1	2012-08-16	0/(I)	27.5			185	145	Nej	Nej	Icke-ischemisk	Ja	Nej	Nej	Nej
248	62	Male	No	No	No	57	Yes	35	174	65	Yes	Yes	No	Yes	No	No				2030	HFrEF										19540512-6755	Spelkvist Thomas	2016-03-30	2016-04-05	1	2016-04-01	0/(I)	35	27	16	174	65	Nej	Nej	Icke-ischemisk	Nej	Nej	Nej	Nej
249	57	Male	No	No	No	120	No	37.5	183	135	Yes	Yes	Yes	No	Yes	Yes				154	HFrEF										19560615-6676	Edlund Roger	2013-02-14	2013-03-05	1	2013-09-04	0/(I)	37.5			183	135	Nej	Nej	Icke-ischemisk	Nej	Nej	Ja	Ja
250	63	Male	No	Yes	No		No	75	194	92	Yes	Yes	No	Yes	No	No		109	10	129	HFpEF										19480122-7614	Larsson Nils Åke	2011-05-21	2011-05-23	0	2011-05-22	0/(I)	75	55	5	194	92	Nej	Nej	Icke-ischemisk	Ja	Nej	Nej	Nej
251	84	Male	No	Yes	No	68	Yes	47.5	165	70	No	No	Yes	Yes	No	No	12.4706	106	10.5	485	HFmrEF										19280424-6805	Adolfsson Ingrid	2012-03-09	2012-03-16	1	2012-03-09	0/(I)	47.5	48	7	165	70	Nej	Nej	Icke-ischemisk	Ja	Nej	Nej	Nej
252	94	Female	No	Yes	No	63	No	22.5	163	50	Yes	No	No	Yes	No	No					HFrEF										19180317-6625	Pettersson Margit	2012-03-20	2012-03-24	1	2012-03-22	0/(I)	22.5	35		163	50	Nej	Nej	Icke-ischemisk	Ja	Nej	Nej	Nej
253	65	Male	No	No	No	101	No	20		88.8	Yes	Yes	Yes	Yes	No	No				2104	HFrEF										19460120-6859	Liljestrand Thomas	2011-06-01	2011-06-06	1	2011-05-31	0/(I)	20				88.8	Nej	Nej	Icke-ischemisk	Nej	Nej	Nej	Nej
254	90	Female	No	No	Yes	69	No	55			No	No	No	Yes	No	No	13.2	61	11	762	HFpEF										19220903-1265	Harnesk Elna Gunvor	2012-02-06	2012-02-13	0	2012-02-08	0/(I)	55	25				Nej	Nej	Icke-ischemisk	Nej	Ja	Nej	Nej
255	88	Female	Yes	Yes	No	77	No	52.5			Yes	No	No	Yes	No	No	20.2	45	13.5	875	HFpEF										19220113-6609	Andersén Ingrid	2010-01-12	2010-01-15	1	2010-01-05	I	52.5					Nej	Nej	Ischemisk	Ja	Nej	Nej	Nej
256	88	Male	Yes	No	No	130	Yes	18			Yes	Yes	No	Yes	No	No				4054	HFrEF										19220622-6850	Lundsten Erik Olov	2010-09-20	2010-09-21	1	2010-09-20	0/(I)	18	48	17			Nej	Nej	Ischemisk	Nej	Nej	Nej	Nej
257	64	Male	Yes	No	No	140	No	20	179	127	Yes	Yes	Yes	Yes	Yes	Yes				1136	HFrEF										19471219-6817	Uhlan Bengt Olof	2011-08-31	2011-09-10	1	2011-09-01	0/(I)	20	25	5	179	127	Nej	Nej	Ischemisk	Nej	Nej	Ja	Ja
258	94	Female	Yes	Yes	No	254	No	25		77.7	No	Yes	No	Yes	No	No				7342	HFrEF										19210304-6625	Eriksson Karin	2015-07-08	2015-07-16	1	2015-07-09	0/(I)	25	28	15		77.7	Nej	Nej	Ischemisk	Ja	Nej	Nej	Nej
259	60	Female	No	No	No	54	No	27.5	167	60	Yes	Yes	Yes	Yes	No	No				911	HFrEF										19510823-0144	Karlsson Yvonne	2011-06-10	2011-06-13	1	2011-06-10	0/(I)	27.5	34	5	167	60	Nej	Nej	Icke-ischemisk	Nej	Nej	Nej	Nej
260	85	Female	No	No	No	111	Yes	20			Yes	Yes	No	Yes	No	No				1369	HFrEF										19310227-6700	Persson Ann-Kajsa	2016-06-03	2016-06-10	1	2016-06-08	I	20	22	20			Nej	Nej	Icke-ischemisk	Nej	Nej	Nej	Nej
261	66	Male	No	No	Yes	74	Yes	35	179	103	Yes	Yes	Yes	Yes	No	No				330	HFrEF										19451011-6934	Sved Per	2011-08-03	2011-08-10	1	2011-08-02	0/(I)	35			179	103	Nej	Nej	Icke-ischemisk	Nej	Ja	Nej	Nej
262	70	Male	Yes	Yes	No	112	Yes	25	178	121	Yes	Yes	No	Yes	No	No				920	HFrEF										19400429-7331	Thor Jonny	2010-04-13	2010-04-17	1	2010-04-14	I	25			178	121	Nej	Nej	Ischemisk	Ja	Nej	Nej	Nej
263	94	Male	No	No	No	70	Yes	52.5	187	92	No	No	Yes	Yes	No	No		130	15	647	HFpEF										19201213-6657	Eriksson Folke	2015-01-02	2015-01-04	1	2015-01-20	0/(I)	52.5	20	20	187	92	Nej	Nej	Icke-ischemisk	Nej	Nej	Nej	Nej
264	57	Male	Yes	Yes	Yes	78	Yes	45	175	120	Yes	Yes	Yes	Yes	No	No	15.6	184	17	1168	HFmrEF										19530619-6634	Hegbo Lars	2010-01-03	2010-01-05	1	2010-01-18	I	45		15	175	120	Nej	Nej	Ischemisk	Ja	Ja	Nej	Nej
265	77	Male	No	No	No	204	No	70			No	No	No	No	No	No	13	57	9	225	HFpEF										19340620-9092	Henriksson Signar	2011-03-04	2011-03-07	1	2011-03-04	0/(I)	70	16	15			Nej	Nej	Icke-ischemisk	Nej	Nej	Nej	Nej
266	86	Male	Yes	No	No	102	Yes	20	175	100	Yes	Yes	Yes	Yes	No	No				968	HFrEF										19250430-6974	Larsson Kurt	2011-07-12	2011-07-15	1	2011-07-14	0/(I)	20	30		175	100	Nej	Nej	Ischemisk	Nej	Nej	Nej	Nej
267	91	Female	No	No	No	59	No	40	160	53	Yes	No	No	Yes	No	No	19.2727	113	11	885	HFmrEF										19250120-4701	Frejd Inez	2016-05-01	2016-05-04	1	2016-05-02	0/(I)	40	40	10	160	53	Nej	Nej	Icke-ischemisk	Nej	Nej	Nej	Nej
268	78	Female	Yes	Yes	No	146	No	40	160	82	No	Yes	No	Yes	No	No		64	8.5	1114	HFmrEF										19371030-7483	Rakic Katarina	2015-08-05	2015-08-14	1	2015-08-06	0/(I)	40			160	82	Nej	Nej	Ischemisk	Ja	Nej	Nej	Nej
269	82	Male	No	No	Yes	124	No	20	188	96	Yes	Yes	No	Yes	No	No				2618	HFrEF										19290227-6118	Stenlund Lennart	2011-02-21	2011-02-24	1	2014-05-05	I	20			188	96	Nej	Nej	Icke-ischemisk	Nej	Ja	Nej	Nej
270	88	Male	Yes	No	No	146	No	30	160	80	Yes	Yes	No	Yes	No	No				1714	HFrEF										19270604-6634	Jonsson Arne	2015-07-06	2015-07-10	1	2015-07-07	I	30	40	10	160	80	Nej	Nej	Ischemisk	Nej	Nej	Nej	Nej
271	81	Male	Yes	No	No	143	Yes	62.5	176	108	No	No	No	Yes	No	No	10.1481	104	14	332	HFpEF										19311115-6810	Nordin Nils	2012-07-26	2012-07-31	1	2013-01-23	0/(I)	62.5	34	5	176	108	Nej	Nej	Ischemisk	Nej	Nej	Nej	Nej
272	82	Male	Yes	No	No	136	No	22.5	179	79	Yes	Yes	No	No	No	No				893	HFrEF										19290919-3316	Svensson Harry	2011-02-16	2011-03-07	1	2011-02-15	0/(I)	22.5	40	5	179	79	Nej	Nej	Ischemisk	Nej	Nej	Nej	Nej
273	61	Male	No	No	Yes	101	No	42.5		69.2	Yes	Yes	No	No	No	No	17.5	51	11.5	353	HFmrEF										19490813-1990	Rahm Peter	2010-11-05	2010-11-09	1	2010-11-05	I	42.5				69.2	Nej	Nej	Icke-ischemisk	Nej	Ja	Nej	Nej
274	89	Male	No	Yes	Yes	103	No	60	164	60	No	Yes	Yes	Yes	No	No	8.83333	32	12	916	HFpEF										19260715-9437	Knothe Georg	2015-11-18	2015-11-27	1	2015-11-19	0/(I)	60	68	2	164	60	Nej	Nej	Icke-ischemisk	Ja	Ja	Nej	Nej
275	49	Male	Yes	No	No	108	No	25	181	83	No	No	No	Yes	No	No				200	HFrEF										19610916-6675	Mörk Roger	2010-12-01	2010-12-02	1	2011-05-10	0/(I)	25	30		181	83	Nej	Nej	Ischemisk	Nej	Nej	Nej	Nej
276	80	Male	No	No	No	135	Yes	35	184	80	No	Yes	No	Yes	No	No				847	HFrEF										19330830-2110	Kumlin Stig Erik	2013-12-20	2013-12-26	1	2015-05-08	I	35	15	25	184	80	Nej	Nej	Icke-ischemisk	Nej	Nej	Nej	Nej
277	72	Male	Yes	Yes	No	63	No	40	179	126	Yes	Yes	Yes	Yes	No	No	11.8	83	12.5	2148	HFmrEF										19390701-2938	Muhsin Abdul Sahib	2011-03-18	2011-03-19	0	2011-03-18	0/(I)	40			179	126	Nej	Nej	Ischemisk	Ja	Nej	Nej	Nej
278	60	Female	Yes	Yes	No	97	No	47.5	170	103	No	Yes	No	Yes	No	No		78	11.5	406	HFmrEF										19540317-6729	Holmberg Kristina	2013-08-26	2013-09-13	1	2013-08-27	0/(I)	47.5	52	8	170	103	Nej	Nej	Ischemisk	Ja	Nej	Nej	Nej
279	74	Male	No	Yes	No	68	No	20		70.2	Yes	Yes	No	No	No	No					HFrEF										19420101-8340	Oktay Meryem	2015-12-11	2015-12-15	1	2015-12-11	I	20	32	4		70.2	Nej	Nej	Icke-ischemisk	Ja	Nej	Nej	Nej
280	60	Male	No	No	Yes	105	No	22.5	186	124	Yes	Yes	Yes	Yes	No	No				1583	HFrEF										19500619-6637	Sareteg Peder	2010-03-30	2010-04-04	1	2010-03-30	0/(I)	22.5	35	20	186	124	Nej	Nej	Icke-ischemisk	Nej	Ja	Nej	Nej
281	47	Male	No	No	No	98	Yes	17.5	183	90	No	No	No	No	No	No				1642	HFrEF										19670628-6736	Sundberg Thomas	2014-01-26	2014-02-03	1	2014-01-28	0/(I)	17.5	32	8	183	90	Nej	Nej	Icke-ischemisk	Nej	Nej	Nej	Nej
282	67	Female	No	Yes	No	98	No	15	164	90	Yes	Yes	No	Yes	No	No				314	HFrEF										19440323-6641	Haraldsson Gun-Britt	2010-11-30	2010-12-03	1	2010-11-30	I	15	35	15	164	90	Nej	Nej	Icke-ischemisk	Ja	Nej	Nej	Nej
283	57	Male	Yes	Yes	No	128	No	50	174	170	Yes	Yes	No	Yes	No	No		50	15	355	HFpEF										19591021-6638	Karlsson Tomas	2016-12-26	2016-12-28	1	2016-12-27	0/(I)	50			174	170	Nej	Nej	Ischemisk	Ja	Nej	Nej	Nej
284	71	Female	Yes	Yes	No	184	Yes	37.5			Yes	Yes	No	Yes	Yes	No				955	HFrEF										19390714-6843	Johansson Vanja	2010-02-09	2010-02-11	1	2010-02-09	0/(I)	37.5	30	10			Nej	Nej	Ischemisk	Ja	Nej	Ja	Nej
285	54	Female	No	No	No	72	No	35	166	65	Yes	Yes	No	Yes	No	No				727	HFrEF										19560201-2444	Hass Mona	2010-05-04	2010-05-07	1	2010-05-06	0/(I)	35			166	65	Nej	Nej	Icke-ischemisk	Nej	Nej	Nej	Nej
286	78	Female	No	No	No	87	No	12.5	159		Yes	Yes	Yes	No	No	No				2221	HFrEF										19320820-9464	Grevillius Aili	2010-04-24	2010-04-28	1	2010-04-27	0/(I)	12.5	64	11	159		Nej	Nej	Icke-ischemisk	Nej	Nej	Nej	Nej
287	82	Female	No	No	No	108	Yes	37.5	165	75	Yes	Yes	Yes	Yes	No	No				2975	HFrEF										19310923-6848	Eriksson Helena	2013-03-03	2013-03-06	1	2013-07-08	0/(I)	37.5	45	20	165	75	Nej	Nej	Icke-ischemisk	Nej	Nej	Nej	Nej
288	84	Female	Yes	No	No	74	Yes	35			Yes	No	No	Yes	No	No				598	HFrEF										19260210-6862	Axelsson Kerstin	2010-01-08	2010-01-11	1	2010-01-08	I	35	38	5			Nej	Nej	Ischemisk	Nej	Nej	Nej	Nej
289	81	Female	Yes	Yes	No	95	Yes	35		97	Yes	Yes	Yes	Yes	No	No				739	HFrEF										19321001-6600	Olsson Ragnhild	2013-08-22	2013-08-28	1	2013-08-29	0/(I)	35	40	15		97	Nej	Nej	Ischemisk	Ja	Nej	Nej	Nej
290	72	Female	Yes	No	No	72	No	12.5	150	60	Yes	Yes	Yes	Yes	No	No				1228	HFrEF										19400926-6802	Nylin Kerstin	2012-11-24	2012-11-28	1	2013-02-06	I	12.5	30	15	150	60	Nej	Nej	Ischemisk	Nej	Nej	Nej	Nej
291	78	Female	Yes	Yes	No	420	No	40		57.4	Yes	Yes	No	No	No	No		96	12	4019	HFmrEF										19360110-6622	Andersson Vivi-Anne	2014-05-06	2014-05-09	1	2014-05-02	0/(I)	40				57.4	Nej	Nej	Ischemisk	Ja	Nej	Nej	Nej
292	57	Male	No	Yes	Yes	80	No	72.5	157	104	Yes	Yes	No	Yes	No	No		111	16	580	HFpEF										19540112-7153	Eriksson Jonny	2010-11-02	2010-11-03	1	2011-11-25	0/(I)	72.5			157	104	Nej	Nej	Icke-ischemisk	Ja	Ja	Nej	Nej
293	83	Male	No	No	No	87	No	22.5	181	78	Yes	Yes	No	Yes	No	No				525	HFrEF										19280921-6837	Carlsson Birger	2011-04-14	2011-04-19	1	2011-04-15	I	22.5			181	78	Nej	Nej	Icke-ischemisk	Nej	Nej	Nej	Nej
294	85	Male	No	No	No	144	No	20	172	85	Yes	Yes	No	Yes	No	No				2732	HFrEF										19300127-6611	Persson Rune	2015-02-18	2015-03-06	1	2015-02-17	I	20	35		172	85	Nej	Nej	Icke-ischemisk	Nej	Nej	Nej	Nej
295	63	Female	Yes	Yes	Yes	76	No	20	147	49.9	Yes	Yes	Yes	Yes	No	Yes				536	HFrEF										19470523-6745	Freij Gunilla	2010-06-01	2010-06-03	1	2012-01-03	I	20			147	49.9	Nej	Nej	Ischemisk	Ja	Ja	Nej	Ja
296	73	Female	No	No	No	56	Yes	37.5	176	100	Yes	Yes	No	Yes	No	No				371	HFrEF										19420513-6809	Lindström Ragnhild	2015-02-06	2015-02-20	1	2015-02-10	0/(I)	37.5	30		176	100	Nej	Nej	Icke-ischemisk	Nej	Nej	Nej	Nej
297	84	Female	No	No	Yes	116	Yes	47.5	165	73	No	Yes	Yes	Yes	No	No	12.125	79	13.5	1532	HFmrEF										19310905-0702	Hamzic Fata	2015-03-04	2015-03-07	1	2015-03-06	0/(I)	47.5	35	5	165	73	Nej	Nej	Icke-ischemisk	Nej	Ja	Nej	Nej
298	85	Female	No	No	No	132	No	45	162	66	Yes	Yes	No	Yes	No	No	23.25	89	11.5	1527	HFmrEF										19310418-2989	Pragnert Gun	2016-07-03	2016-07-14	1	2016-07-07	I	45	30	15	162	66	Nej	Nej	Icke-ischemisk	Nej	Nej	Nej	Nej
299	70	Male	Yes	No	No	82	No	67.5			No	No	No	No	No	No	19	95	9.5	1207	HFpEF										19440603-8911	Holmström Conny	2014-11-14	2014-11-15	1	2014-11-14	0/(I)	67.5					Nej	Nej	Ischemisk	Nej	Nej	Nej	Nej
300	45	Male	No	Yes	Yes	99	No	15	177	130	Yes	Yes	Yes	Yes	No	Yes				3856	HFrEF										19680816-6612	Järlström Marcus	2013-08-09	2013-08-15	1	2013-11-19	0/(I)	15	40	15	177	130	Nej	Nej	Icke-ischemisk	Ja	Ja	Nej	Ja
301	68	Male	Yes	No	Yes	77	No	55	178	79	No	Yes	No	No	No	No		64	12	1297	HFpEF										19420215-6834	Eriksson Hans	2010-03-22	2010-03-23	1	2010-05-07	0/(I)	55	75	10	178	79	Nej	Nej	Ischemisk	Nej	Ja	Nej	Nej
302	75	Female	No	No	No	80	No	35	167	110	Yes	Yes	No	Yes	No	No					HFrEF										19401101-3200	Qvarnström Gun	2015-10-11	2015-10-13	0	2015-10-12	0/(I)	35			167	110	Nej	Nej	Icke-ischemisk	Nej	Nej	Nej	Nej
303	62	Male	Yes	No	Yes	94	No	30	176	75	Yes	Yes	Yes	No	Yes	No				2534	HFrEF										19501104-1653	Kaleli Kemal	2013-02-07	2013-02-12	1	2013-06-11	0/(I)	30			176	75	Nej	Nej	Ischemisk	Nej	Ja	Ja	Nej
304	78	Female	No	Yes	No	87	Yes	57.5	150	91.5	Yes	Yes	No	Yes	No	No		74	8	972	HFpEF										19390331-6903	Karlström Elvy	2016-10-02	2016-10-04	1	2016-10-10	I	57.5	40		150	91.5	Nej	Nej	Icke-ischemisk	Ja	Nej	Nej	Nej
305	80	Female	No	No	No	88	Yes	50	170	84.6	Yes	No	No	Yes	No	No	8.42105	108	10.5	835	HFpEF										19301102-6824	Gustafsson Rut Ingegerd	2010-12-17	2010-12-22	1	2010-12-21	0/(I)	50	15		170	84.6	Nej	Nej	Icke-ischemisk	Nej	Nej	Nej	Nej
306	53	Male	Yes	Yes	No	122	Yes	20	179	111.5	Yes	Yes	Yes	Yes	No	No				348	HFrEF										19640301-6758	Johansson Stefan	2016-06-04	2016-08-30	1	2016-06-04	0/(I)	20	40	15	179	111.5	Nej	Nej	Ischemisk	Ja	Nej	Nej	Nej
307	78	Male	Yes	No	No	166	No	45	170	89	Yes	Yes	Yes	Yes	No	No	13	74	11	102	HFmrEF										19350203-6811	Forsberg Sven Åke	2012-07-23	2012-07-24	1	2012-09-13	0/(I)	45			170	89	Nej	Nej	Ischemisk	Nej	Nej	Nej	Nej
308	83	Female	Yes	Yes	No	149	No	47.5	171	100	Yes	Yes	Yes	Yes	No	No		75	11	292	HFmrEF										19280227-6929	Thuringer Inez Linnea Margaret	2010-09-14	2010-09-24	1	2010-10-26	0/(I)	47.5	35		171	100	Nej	Nej	Ischemisk	Ja	Nej	Nej	Nej
309	55	Male	No	Yes	No	82	No	15	183	130	Yes	Yes	Yes	Yes	No	No				2343	HFrEF										19570103-9330	Haraldsson Toni	2011-07-28	2011-08-03	1	2011-07-29	0/(I)	15	37	13	183	130	Nej	Nej	Icke-ischemisk	Ja	Nej	Nej	Nej
310	65	Male	No	No	No	100	No	20	175	114	Yes	Yes	Yes	Yes	Yes	Yes				2857	HFrEF										19501122-6619	Rehnvall Lars	2016-05-01	2016-05-05	1	2016-05-02	0/(I)	20	50	5	175	114	Nej	Nej	Icke-ischemisk	Nej	Nej	Ja	Ja
311	66	Male	No	Yes	No	95	Yes	27.5	190	105	Yes	Yes	No	Yes	No	No					HFrEF										19461224-9138	Petersson Jan	2012-09-15	2012-09-17	1	2012-09-17	0/(I)	27.5	32	7	190	105	Nej	Nej	Icke-ischemisk	Ja	Nej	Nej	Nej
312	88	Male	Yes	No	No	110	Yes	17.5	165	59	Yes	Yes	No	Yes	No	No				1238	HFrEF										19290111-6836	Rippe Frank	2016-11-23	2016-11-25	1	2016-11-24	I	17.5	40	10	165	59	Nej	Nej	Ischemisk	Nej	Nej	Nej	Nej
313	54	Male	Yes	No	No	68	No	27.5	175	95	Yes	Yes	Yes	No	No	Yes				317	HFrEF										19571125-3772	Allahkhani Gholamreza	2011-10-10	2011-10-13	1	2012-03-06	0/(I)	27.5			175	95	Nej	Nej	Ischemisk	Nej	Nej	Nej	Ja
314	67	Male	No	Yes	No	88	Yes	20	186	90	Yes	Yes	No	Yes	No	No				4369	HFrEF										19430319-6697	Stolth Gert	2010-03-02	2010-03-05	1	2011-04-24	0/(I)	20	45	15	186	90	Nej	Nej	Icke-ischemisk	Ja	Nej	Nej	Nej
315	81	Male	Yes	No	No	75	No	55	172	99	Yes	Yes	No	Yes	No	No		75	14	736	HFpEF										19311028-7756	Stenberg Sture	2012-04-13	2012-04-21	1	2012-12-17	0/(I)	55			172	99	Nej	Nej	Ischemisk	Nej	Nej	Nej	Nej
316	85	Male	No	No	Yes	56	No	37.5	172	70	Yes	Yes	Yes	Yes	No	No				771	HFrEF										19260222-6611	Andersson Ture	2010-11-21	2010-12-10	1	2010-11-22	0/(I)	37.5	30		172	70	Nej	Nej	Icke-ischemisk	Nej	Ja	Nej	Nej
317	69	Male	Yes	Yes	No	365	Yes	60	180	120	Yes	Yes	No	Yes	No	No		82	11	467	HFpEF										19461010-1950	Engström Ove	2015-09-11	2015-09-21	1	2015-10-06	0/(I)	60	43	7	180	120	Nej	Nej	Ischemisk	Ja	Nej	Nej	Nej
318	67	Female	Yes	No	No	64	No	27.5	163	44	Yes	Yes	Yes	Yes	No	No				1268	HFrEF										19490710-6605	Gustavsson Marie-Louise	2016-02-19	2016-02-22	1	2016-02-19	0/(I)	27.5	40	5	163	44	Nej	Nej	Ischemisk	Nej	Nej	Nej	Nej
319	85	Male	Yes	No	No	77	No	50	185	80	Yes	Yes	Yes	Yes	No	No		75	10.5	291	HFpEF										19260724-6838	Lagerlöf Sven	2011-09-17	2011-09-22	0	2011-09-20	0/(I)	50			185	80	Nej	Nej	Ischemisk	Nej	Nej	Nej	Nej
320	70	Male	Yes	No	No	134	No	17.5	169	50	Yes	Yes	No	Yes	No	No				14744	HFrEF										19401212-6837	Johansson Conny	2010-12-13	2010-12-16	1	2011-03-23	0/(I)	17.5	34		169	50	Nej	Nej	Ischemisk	Nej	Nej	Nej	Nej
321	49	Male	No	No	No	87	No	20			Yes	Yes	No	Yes	No	No				1186	HFrEF										19651122-6893	Safi Saeid	2014-06-18	2014-06-21	1	2014-06-19	0/(I)	20	31	10			Nej	Nej	Icke-ischemisk	Nej	Nej	Nej	Nej
322	83	Female	Yes	No	No	95	No	17.5	158	52	Yes	Yes	Yes	Yes	No	Yes				3499	HFrEF										19271004-7107	Skoglund Karin	2010-07-03	2010-07-13	1	2010-07-06	I	17.5	50	10	158	52	Nej	Nej	Ischemisk	Nej	Nej	Nej	Ja
323	69	Male	Yes	No	No		No	20	171	67	Yes	Yes	No	Yes	Yes	Yes					HFrEF										19450913-7057	Mustonen Veikko	2015-01-05	2015-01-09	0	2015-01-07	0/(I)	20	28	7	171	67	Nej	Nej	Ischemisk	Nej	Nej	Ja	Ja
324	76	Male	No	Yes	No	96	Yes	45	179	83	Yes	Yes	No	Yes	No	No	13	116	13	245	HFmrEF										19350415-6633	Nyman Ingvar	2010-10-18	2010-10-22	1	2010-10-20	0/(I)	45	40	5	179	83	Nej	Nej	Icke-ischemisk	Ja	Nej	Nej	Nej
325	58	Male	Yes	Yes	No	76	No	42.5	171	80.4	Yes	Yes	No	No	No	No	16.5714	80	11	186	HFmrEF										19520118-2739	Theologou Georgios	2010-02-12	2010-02-15	1	2010-02-10	0/(I)	42.5	45	10	171	80.4	Nej	Nej	Ischemisk	Ja	Nej	Nej	Nej
326	76	Male	Yes	Yes	Yes	71	No	62.5	169	70	Yes	Yes	No	Yes	No	No		95	11	433	HFpEF										19400730-6600	Bexell Barbro	2016-09-15	2016-09-22	1	2016-09-14	0/(I)	62.5			169	70	Nej	Nej	Ischemisk	Ja	Ja	Nej	Nej
327	64	Male	Yes	No	No	115	No	30	181	109	Yes	Yes	Yes	No	Yes	Yes				565	HFrEF										19480529-6656	Karlsson Christer	2012-04-30	2012-04-30	1	2012-05-03	0/(I)	30			181	109	Nej	Nej	Ischemisk	Nej	Nej	Ja	Ja
328	70	Male	No	No	No	39	Yes	45			No	Yes	Yes	Yes	No	No	8.46154	143	12.5	603	HFmrEF										19410907-5939	Lövgren Sture	2011-02-18	2011-02-20	1	2011-03-14	0/(I)	45					Nej	Nej	Icke-ischemisk	Nej	Nej	Nej	Nej
329	56	Male	No	Yes	No	54	No	52.5	183	125	Yes	Yes	Yes	Yes	No	No	10.8571	68	12	399	HFpEF										19600902-6698	Kihlström Steven	2016-08-23	2016-08-25	1	2016-08-24	0/(I)	52.5			183	125	Nej	Nej	Icke-ischemisk	Ja	Nej	Nej	Nej
330	73	Female	No	No	No	62	No	30	157	70	Yes	Yes	Yes	Yes	Yes	No				41	HFrEF										19390721-6109	Olsson Solveig	2012-10-06	2012-10-08	1	2013-04-03	0/(I)	30	25	5	157	70	Nej	Nej	Icke-ischemisk	Nej	Nej	Ja	Nej
331	61	Male	Yes	No	No	88	Yes	45	185	105	Yes	Yes	No	Yes	No	No		84	15	387	HFmrEF										19530320-6634	Ekholm Karl-Arne	2013-12-23	2013-12-26	1	2015-01-27	I	45	25	5	185	105	Nej	Nej	Ischemisk	Nej	Nej	Nej	Nej
332	77	Male	Yes	Yes	No	104	No	37.5	185	92	Yes	Yes	Yes	Yes	Yes	No				213	HFrEF										19370619-6635	Öberg Lars	2014-04-05	2014-04-08	1	2014-04-07	0/(I)	37.5	40	10	185	92	Nej	Nej	Ischemisk	Ja	Nej	Ja	Nej
333	68	Male	No	Yes	No	90	No	17.5	178	68	Yes	Yes	Yes	Yes	No	No					HFrEF										19440628-6890	Arnesson Stig	2012-09-27	2012-10-01	1	2012-09-28	I	17.5	35	5	178	68	Nej	Nej	Icke-ischemisk	Ja	Nej	Nej	Nej
334	86	Male	Yes	No	Yes	99	No	25	175	69	Yes	Yes	No	Yes	No	No				526	HFrEF										19290223-6831	Andersson Alf	2015-05-20	2015-05-22	1	2015-05-20	I	25			175	69	Nej	Nej	Ischemisk	Nej	Ja	Nej	Nej
335	72	Male	No	No	Yes	126	No	35	174	60	Yes	Yes	No	Yes	No	No				4048	HFrEF										19420115-7098	Barsoum Afram	2013-06-29	2013-07-02	1	2013-09-26	I	35	26	3	174	60	Nej	Nej	Icke-ischemisk	Nej	Ja	Nej	Nej
336	64	Male	No	Yes	Yes	83	No	27.5	180	97	Yes	Yes	No	Yes	No	No				2142	HFrEF										19511205-6717	Gustafsson Bo	2015-05-28	2015-06-02	1	2015-05-28	0/(I)	27.5			180	97	Nej	Nej	Icke-ischemisk	Ja	Ja	Nej	Nej
337	89	Female	Yes	Yes	No	132	No	30	157	54	Yes	Yes	Yes	Yes	No	No				13142	HFrEF										19220625-6600	Rensmo Brita	2011-08-11	2011-08-15	1	2011-08-15	I	30	40		157	54	Nej	Nej	Ischemisk	Ja	Nej	Nej	Nej
338	82	Female	No	No	No	211	No	25	165		No	No	No	Yes	No	No				432	HFrEF										19290130-6643	Gustafsson Maj-Britt Sofia	2010-11-14	2010-11-25	1	2010-11-16	I	25	25		165		Nej	Nej	Icke-ischemisk	Nej	Nej	Nej	Nej
339	94	Male	Yes	No	Yes	76	No	42.5	169	66	Yes	Yes	No	Yes	No	No		48	13	1605	HFmrEF										19221030-9478	Del Treppo Giordano	2016-04-13	2016-04-18	1	2016-04-15	0/(I)	42.5			169	66	Nej	Nej	Ischemisk	Nej	Ja	Nej	Nej
340	84	Female	No	No	No	79	Yes	35			Yes	Yes	Yes	Yes	No	No				594	HFrEF										19280421-0728	Hukic Kada	2011-12-23	2011-12-28	1	2011-12-23	0/(I)	35	30				Nej	Nej	Icke-ischemisk	Nej	Nej	Nej	Nej
[truncated: 135 more columns]
